# Supplementary material for: A Whole-Genome Sequencing-Based Study to Delineate the Risk and Characteristics of Tuberculosis Transmission in an Insular Population Over 10 Years in Shanghai
Source: Front Microbiol. 2022 Feb 16;12:768659. doi: 10.3389/fmicb.2021.768659 (PMC8888905; doi:10.3389/fmicb.2021.768659)
Supplement: Supplementary file 1 [file Table_1.XLSX]

## Sheet: Sheet1
Table S1. Molecular and phenotypic data of MTBC isolates from TB patients in the chongming district Shanghai China (2009-2018),including Genes investigated for drug resistance determinants and information of clustering isolates.
Phenotypic drug susceptibility testing (DST) of First-line anti-tuberculosis drugs were performed by the proportion method on Lowenstein-Jensen medium at the following concentrations: rifampicin 40μg/mL, isoniazid 0.2μg/mL, streptomycin 4μg/mL, and ethambutol 2μg/mL, respectively.
							pheno	geno	resistance mutation	pheno	geno	resistance mutation	pheno	geno	resistance mutation	pheno	geno	resistance mutation	pheno	geno	resistance mutation	pheno	geno	resistance mutation	pheno	geno	resistance mutation	pheno	geno	resistance mutation	pheno	geno	resistance mutation	pheno	geno	resistance mutation	pheno	geno	resistance mutation	pheno	geno	resistance mutation	pheno	geno	resistance mutation	pheno	geno	resistance mutation
strains_ID	year	MTBC_lineage	Clustered (≤ 12 SNPs cutoff, 1=Yes,0=No)	Cluster ID	same patient_no	replase(Yes=1,No=0)	INH	INH	INH	RIF	RIF	RIF	STM	STM	STM	EMB	EMB	EMB	PZA	PZA	PZA	FLQs	FLQs	FLQs	AMI	AMI	AMI	KAN	KAN	KAN	CAP	CAP	CAP	ETH	ETH	ETH	PAS	PAS	PAS	LZD	LZD	LZD	CFZ	CFZ	CFZ	BDQ	BDQ	BDQ
09-0932	2009	lineage2.2.1	1	C01		0	0	0	-	0	0	-	0	0	-	0	0	-	NA	0	-	NA	0	-	NA	0	-	NA	0	-	NA	0	-	NA	0	-	NA	0	-	NA	0	-	NA	0	-	NA	0	-
16-1661	2016	lineage2.2.1	1	C01		0	0	0	-	0	0	-	0	0	-	0	0	-	NA	0	-	NA	0	-	NA	0	-	NA	0	-	NA	0	-	NA	0	-	NA	0	-	NA	0	-	NA	0	-	NA	0	-
09-0049	2009	lineage2.2.1	0			0	0	0	-	0	0	-	1	1	rpsL_p.Lys43Arg	0	0	-	NA	0	-	NA	0	-	NA	0	-	NA	0	-	NA	0	-	NA	0	-	NA	0	-	NA	0	-	NA	0	-	NA	0	-
09-1333	2009	lineage2.2.1	0			0	1	1	katG_p.Ser315Thr	1	1	rpoB_p.Ser450Leu, rpoC_p.Asp485Asn	1	1	rpsL_p.Lys43Arg	0	1	embB_p.Gly406Cys	NA	0	-	NA	0	-	NA	0	-	NA	0	-	NA	0	-	NA	0	-	NA	0	-	NA	0	-	NA	0	-	NA	0	-
12-1836	2012	lineage2.2.1	1	C02		0	0	0	-	0	0	-	0	1	rpsL_p.Lys43Arg	0	0	-	NA	0	-	NA	0	-	NA	0	-	NA	0	-	NA	0	-	NA	0	-	NA	0	-	NA	0	-	NA	0	-	NA	0	-
12-0352	2012	lineage2.2.1	1	C03		0	0	0	-	0	0	-	0	0	-	0	0	-	NA	0	-	NA	0	-	NA	0	-	NA	0	-	NA	0	-	NA	0	-	NA	0	-	NA	0	-	NA	0	-	NA	0	-
16-0727	2016	lineage2.2.1	1	C03		0	0	0	-	0	0	-	0	0	-	0	0	-	NA	0	-	NA	0	-	NA	0	-	NA	0	-	NA	0	-	NA	0	-	NA	0	-	NA	0	-	NA	0	-	NA	0	-
15-0877	2015	lineage2.2.1	1	C04		0	0	0	-	0	0	-	0	0	-	0	0	-	NA	0	-	NA	0	-	NA	0	-	NA	0	-	NA	0	-	NA	0	-	NA	0	-	NA	0	-	NA	0	-	NA	0	-
15-1277	2015	lineage2.2.1	1	C04		0	0	0	-	0	0	-	0	0	-	0	0	-	NA	0	-	NA	0	-	NA	0	-	NA	0	-	NA	0	-	NA	0	-	NA	0	-	NA	0	-	NA	0	-	NA	0	-
11-1247	2011	lineage4.5	1	C05		0	0	0	-	0	0	-	0	0	-	0	0	-	NA	0	-	NA	0	-	NA	0	-	NA	0	-	NA	0	-	NA	0	-	NA	0	-	NA	0	-	NA	0	-	NA	0	-
11-1253	2011	lineage4.5	1	C05		0	0	0	-	0	0	-	0	0	-	0	0	-	NA	0	-	NA	0	-	NA	0	-	NA	0	-	NA	0	-	NA	0	-	NA	0	-	NA	0	-	NA	0	-	NA	0	-
10-0971	2010	lineage2.2.1	1	C06		0	0	0	-	0	0	-	0	0	-	0	0	-	NA	0	-	NA	1	gyrA_p.Asp94Ala	NA	0	-	NA	0	-	NA	0	-	NA	0	-	NA	0	-	NA	0	-	NA	0	-	NA	0	-
15-0442	2015	lineage2.2.1	1	C06		0	0	0	-	0	0	-	0	0	-	0	0	-	NA	0	-	NA	1	gyrA_p.Asp94Ala	NA	0	-	NA	0	-	NA	0	-	NA	0	-	NA	0	-	NA	0	-	NA	0	-	NA	0	-
11-1814	2011	lineage2.2.1	1	C06	patient_02	0	0	0	-	0	0	-	0	0	-	0	0	-	NA	0	-	NA	1	gyrA_p.Asp94Ala	NA	0	-	NA	0	-	NA	0	-	NA	0	-	NA	0	-	NA	0	-	NA	0	-	NA	0	-
14-1425	2014	lineage2.2.1	1	C07		0	0	0	-	0	0	-	0	0	-	0	0	-	NA	0	-	NA	0	-	NA	0	-	NA	0	-	NA	0	-	NA	0	-	NA	0	-	NA	0	-	NA	0	-	NA	0	-
14-1426	2014	lineage2.2.1	1	C07		0	0	0	-	0	0	-	0	0	-	0	0	-	NA	0	-	NA	0	-	NA	0	-	NA	0	-	NA	0	-	NA	0	-	NA	0	-	NA	0	-	NA	0	-	NA	0	-
14-2026	2014	lineage2.2.1	1	C08		0	0	0	-	0	0	-	0	0	-	0	0	-	NA	0	-	NA	0	-	NA	0	-	NA	0	-	NA	0	-	NA	0	-	NA	0	-	NA	0	-	NA	0	-	NA	0	-
17-0736	2017	lineage2.2.1	1	C08		0	0	0	-	0	0	-	0	0	-	0	0	-	NA	0	-	NA	0	-	NA	0	-	NA	0	-	NA	0	-	NA	0	-	NA	0	-	NA	0	-	NA	0	-	NA	0	-
12-2298	2012	lineage2.2.1	1	C09		0	0	0	-	0	0	-	0	0	-	0	0	-	NA	0	-	NA	0	-	NA	0	-	NA	0	-	NA	0	-	NA	0	-	NA	0	-	NA	0	-	NA	0	-	NA	0	-
09-2051	2009	lineage2.2.1	1	C09		0	0	0	-	0	0	-	0	0	-	0	0	-	NA	0	-	NA	0	-	NA	0	-	NA	0	-	NA	0	-	NA	0	-	NA	0	-	NA	0	-	NA	0	-	NA	0	-
11-1330	2011	lineage2.2.1	1	C09		0	0	0	-	0	0	-	0	0	-	0	0	-	NA	0	-	NA	0	-	NA	0	-	NA	0	-	NA	0	-	NA	0	-	NA	0	-	NA	0	-	NA	0	-	NA	0	-
11-1553	2011	lineage2.2.1	1	C09		0	0	0	-	0	0	-	0	0	-	0	0	-	NA	0	-	NA	0	-	NA	0	-	NA	0	-	NA	0	-	NA	0	-	NA	0	-	NA	0	-	NA	0	-	NA	0	-
12-0652	2012	lineage2.2.1	1	C09		0	0	0	-	0	0	-	0	0	-	0	0	-	NA	0	-	NA	0	-	NA	0	-	NA	0	-	NA	0	-	NA	0	-	NA	0	-	NA	0	-	NA	0	-	NA	0	-
09-0051	2009	lineage2.2.1	1	C10		0	0	0	-	0	0	-	0	0	-	0	0	-	NA	0	-	NA	0	-	NA	0	-	NA	0	-	NA	0	-	NA	0	-	NA	0	-	NA	0	-	NA	0	-	NA	0	-
10-0561	2010	lineage2.2.1	1	C10		0	0	0	-	0	0	-	0	0	-	0	0	-	NA	0	-	NA	0	-	NA	0	-	NA	0	-	NA	0	-	NA	0	-	NA	0	-	NA	0	-	NA	0	-	NA	0	-
09-0536	2009	lineage2.2.1	1	C11		0	0	0	-	0	0	-	0	0	-	0	0	-	NA	0	-	NA	0	-	NA	0	-	NA	0	-	NA	0	-	NA	0	-	NA	0	-	NA	0	-	NA	0	-	NA	0	-
10-1956	2010	lineage2.2.1	1	C11		0	0	0	-	0	0	-	0	0	-	0	0	-	NA	0	-	NA	0	-	NA	0	-	NA	0	-	NA	0	-	NA	0	-	NA	0	-	NA	0	-	NA	0	-	NA	0	-
09-0927	2009	lineage2.2.1	1	C12		0	0	0	-	0	0	-	0	0	-	0	0	-	NA	0	-	NA	0	-	NA	0	-	NA	0	-	NA	0	-	NA	0	-	NA	0	-	NA	0	-	NA	0	-	NA	0	-
11-1554	2011	lineage2.2.1	1	C12		0	0	0	-	0	0	-	0	0	-	0	0	-	NA	0	-	NA	1	gyrA_p.Asp94Gly	NA	0	-	NA	0	-	NA	0	-	NA	0	-	NA	0	-	NA	0	-	NA	0	-	NA	0	-
14-0216	2014	lineage2.2.1	1	C12		0	0	0	-	0	0	-	0	0	-	0	0	-	NA	0	-	NA	0	-	NA	0	-	NA	0	-	NA	0	-	NA	0	-	NA	0	-	NA	0	-	NA	0	-	NA	0	-
12-2299	2012	lineage2.2.1	1	C13		0	0	0	-	0	0	-	0	0	-	0	0	-	NA	0	-	NA	0	-	NA	0	-	NA	0	-	NA	0	-	NA	0	-	NA	0	-	NA	0	-	NA	0	-	NA	0	-
09-0050	2009	lineage2.2.1	1	C30		0	1	1	ahpC_c.-74G>A, katG_Chromosome:g.2156064_2158828del	0	0	-	0	0	-	0	0	-	NA	0	-	NA	1	gyrA_p.Asp94Gly	NA	0	-	NA	0	-	NA	0	-	NA	0	-	NA	1	thyA_Chromosome:g.3072937_3080981del	NA	0	-	NA	0	-	NA	0	-
09-0052	2009	lineage2.2.1	1	C30		0	1	1	ahpC_c.-74G>A, katG_Chromosome:g.2156064_2158828del	0	0	-	0	0	-	0	0	-	NA	0	-	NA	1	gyrA_p.Asp94Gly	NA	0	-	NA	0	-	NA	0	-	NA	0	-	NA	1	thyA_Chromosome:g.3072937_3080981del	NA	0	-	NA	0	-	NA	0	-
09-0460	2009	lineage4.2.2	0			0	1	1	fabG1_c.-15C>T	0	0	-	0	0	-	0	0	-	NA	0	-	NA	0	-	NA	0	-	NA	0	-	NA	0	-	NA	1	fabG1_c.-15C>T	NA	0	-	NA	0	-	NA	0	-	NA	0	-
13-0505	2013	lineage4.5	1	C15		0	0	0	-	0	0	-	0	0	-	0	0	-	NA	0	-	NA	0	-	NA	0	-	NA	0	-	NA	0	-	NA	0	-	NA	0	-	NA	0	-	NA	0	-	NA	0	-
12-0651	2012	lineage4.5	1	C15		0	0	0	-	0	0	-	0	0	-	0	0	-	NA	0	-	NA	0	-	NA	0	-	NA	0	-	NA	0	-	NA	0	-	NA	0	-	NA	0	-	NA	0	-	NA	0	-
14-2174	2014	lineage4.5	1	C15		0	0	0	-	0	0	-	0	0	-	0	0	-	NA	0	-	NA	0	-	NA	0	-	NA	0	-	NA	0	-	NA	0	-	NA	0	-	NA	0	-	NA	0	-	NA	0	-
15-0341	2015	lineage4.5	1	C15		0	0	0	-	0	0	-	0	0	-	0	0	-	NA	0	-	NA	0	-	NA	0	-	NA	0	-	NA	0	-	NA	0	-	NA	0	-	NA	0	-	NA	0	-	NA	0	-
15-0740	2015	lineage2.2.1	1	C16		0	0	0	-	0	0	-	0	0	-	0	0	-	NA	0	-	NA	0	-	NA	0	-	NA	0	-	NA	0	-	NA	0	-	NA	0	-	NA	0	-	NA	0	-	NA	0	-
16-0250	2016	lineage2.2.1	1	C16		0	0	0	-	0	0	-	0	0	-	0	0	-	NA	0	-	NA	0	-	NA	0	-	NA	0	-	NA	0	-	NA	0	-	NA	0	-	NA	0	-	NA	0	-	NA	0	-
09-1162	2009	lineage2.2.1	1	C23		0	1	1	katG_p.Ser315Thr	0	1	rpoB_p.Leu430Pro	0	0	-	0	1	embB_p.Met306Val	NA	0	-	NA	0	-	NA	0	-	NA	0	-	NA	0	-	NA	0	-	NA	0	-	NA	0	-	NA	0	-	NA	0	-
09-1578	2009	lineage2.2.1	0			0	1	1	ahpC_c.-52C>T, fabG1_c.-15C>T, katG_c.-10A>C	1	1	rpoB_p.Ser450Leu	1	1	rpsL_p.Lys88Arg	1	1	embB_p.Gln497Arg	NA	1	pncA_p.Val9Ala	NA	1	gyrA_p.Asp94Gly	NA	1	rrs_r.1484g>t	NA	1	rrs_r.1484g>t	NA	1	rrs_r.1484g>t	NA	1	fabG1_c.-15C>T	NA	0	-	NA	0	-	NA	0	-	NA	0	-
09-1436	2009	lineage2.2.1	0			0	0	1	fabG1_c.-8T>A	1	1	rpoB_p.Ser450Leu	0	0	-	0	0	-	NA	0	-	NA	0	-	NA	0	-	NA	0	-	NA	0	-	NA	0	-	NA	0	-	NA	0	-	NA	0	-	NA	0	-
09-1437	2009	lineage2.2.2	1	C17		0	1	1	katG_p.Ser315Asn	1	1	rpoB_p.Leu452Pro	0	0	-	1	1	embB_p.Met306Ile	NA	1	pncA_c.292_292del	NA	1	gyrA_p.Ala90Val	NA	0	-	NA	0	-	NA	0	-	NA	0	-	NA	0	-	NA	0	-	NA	0	-	NA	0	-
11-1064	2011	lineage2.2.1.1	1	C19		0	0	0	-	0	0	-	0	0	-	0	0	-	NA	0	-	NA	0	-	NA	0	-	NA	0	-	NA	0	-	NA	0	-	NA	0	-	NA	0	-	NA	0	-	NA	0	-
10-0381	2010	lineage2.2.1	1	C18		0	1	0	-	1	0	-	1	0	-	0	0	-	NA	0	-	NA	0	-	NA	0	-	NA	0	-	NA	0	-	NA	0	-	NA	0	-	NA	0	-	NA	0	-	NA	0	-
12-0252	2012	lineage2.2.1	1	C20		0	0	0	-	0	0	-	0	0	-	0	0	-	NA	0	-	NA	1	gyrA_p.Ala90Val, gyrA_p.Asp94Ala, gyrA_p.Ser91Pro	NA	0	-	NA	0	-	NA	0	-	NA	0	-	NA	0	-	NA	0	-	NA	0	-	NA	0	-
13-0580	2013	lineage2.2.1	1	C20		0	0	0	-	0	0	-	0	0	-	0	0	-	NA	0	-	NA	1	gyrA_p.Ala90Val	NA	0	-	NA	0	-	NA	0	-	NA	0	-	NA	0	-	NA	0	-	NA	0	-	NA	0	-
09-1678	2009	lineage2.2.2	1	C17		0	1	1	katG_p.Ser315Asn	1	1	rpoB_p.Leu452Pro	0	0	-	0	1	embB_p.Met306Ile	NA	1	pncA_c.292_292del	NA	1	gyrA_p.Ala90Val	NA	0	-	NA	0	-	NA	0	-	NA	0	-	NA	0	-	NA	0	-	NA	0	-	NA	0	-
10-0621	2010	lineage2.2.1	1	C18		0	1	1	katG_p.Ser315Thr	1	1	rpoB_p.Ser450Leu	1	1	rpsL_p.Lys43Arg	1	1	embB_p.Gly406Cys	NA	0	-	NA	0	-	NA	0	-	NA	0	-	NA	0	-	NA	0	-	NA	0	-	NA	0	-	NA	0	-	NA	0	-
10-0773	2010	lineage2.2.1	0			0	1	1	ahpC_c.-48G>A, fabG1_c.-15C>T	1	1	rpoB_p.Ser450Leu	1	1	rpsL_p.Lys43Arg	1	1	embB_p.Gly406Ala	NA	1	pncA_p.Gln10Pro	NA	1	gyrA_p.Asp94Gly	NA	1	rrs_r.1401a>g	NA	1	rrs_r.1401a>g	NA	1	rrs_r.1401a>g	NA	1	fabG1_c.-15C>T	NA	0	-	NA	1	rplC_p.Cys154Arg	NA	0	-	NA	0	-
10-2246	2010	lineage2.2.1	0			0	1	1	fabG1_c.-15C>T, katG_p.Ser315Gly	1	1	rpoB_p.His445Tyr	1	1	rpsL_p.Lys43Arg	0	0	-	NA	0	-	NA	0	-	NA	0	-	NA	0	-	NA	0	-	NA	1	fabG1_c.-15C>T	NA	0	-	NA	0	-	NA	0	-	NA	0	-
10-1540	2010	lineage2.2.1	0			0	1	1	katG_p.Ser315Thr	0	0	-	0	0	-	0	0	-	NA	0	-	NA	0	-	NA	0	-	NA	0	-	NA	0	-	NA	0	-	NA	0	-	NA	0	-	NA	0	-	NA	0	-
10-1850	2010	lineage2.2.1	1	C36		0	1	1	katG_p.Ser315Thr	0	0	-	0	0	-	0	0	-	NA	0	-	NA	0	-	NA	0	-	NA	0	-	NA	0	-	NA	0	-	NA	1	thyA_p.His75Asn	NA	0	-	NA	0	-	NA	0	-
10-1959	2010	lineage2.2.1	1	C13	patient_08	0	1	0	-	0	0	-	0	0	-	0	0	-	NA	0	-	NA	0	-	NA	0	-	NA	0	-	NA	0	-	NA	0	-	NA	0	-	NA	0	-	NA	0	-	NA	0	-
11-0414	2011	lineage2.2.1	1	C24		0	0	0	-	0	0	-	0	0	-	0	0	-	NA	0	-	NA	0	-	NA	0	-	NA	0	-	NA	0	-	NA	0	-	NA	0	-	NA	0	-	NA	0	-	NA	0	-
17-0286	2017	lineage2.2.1	1	C24		0	0	0	-	0	0	-	0	0	-	0	0	-	NA	0	-	NA	0	-	NA	0	-	NA	0	-	NA	0	-	NA	0	-	NA	0	-	NA	0	-	NA	0	-	NA	0	-
12-1835	2012	lineage2.2.1	1	C24	patient_05	0	0	0	-	0	0	-	0	0	-	0	0	-	NA	0	-	NA	0	-	NA	0	-	NA	0	-	NA	0	-	NA	0	-	NA	0	-	NA	0	-	NA	0	-	NA	0	-
12-0784	2012	lineage2.2.1	1	C25		0	0	0	-	0	0	-	0	0	-	0	0	-	NA	0	-	NA	0	-	NA	0	-	NA	0	-	NA	0	-	NA	0	-	NA	0	-	NA	0	-	NA	0	-	NA	0	-
12-0927	2012	lineage2.2.1	1	C25		0	0	0	-	0	0	-	0	0	-	0	0	-	NA	0	-	NA	0	-	NA	0	-	NA	0	-	NA	0	-	NA	0	-	NA	0	-	NA	0	-	NA	0	-	NA	0	-
14-2172	2014	lineage2.2.1.1	1	C26		0	0	0	-	0	0	-	0	0	-	0	0	-	NA	0	-	NA	0	-	NA	0	-	NA	0	-	NA	0	-	NA	0	-	NA	0	-	NA	0	-	NA	0	-	NA	0	-
17-1460	2017	lineage2.2.1.1	1	C26		0	0	0	-	0	0	-	0	0	-	0	0	-	NA	0	-	NA	0	-	NA	0	-	NA	0	-	NA	0	-	NA	0	-	NA	0	-	NA	0	-	NA	0	-	NA	0	-
10-0382	2010	lineage2.2.1	1	C27		0	0	0	-	0	0	-	0	0	-	0	0	-	NA	0	-	NA	0	-	NA	0	-	NA	0	-	NA	0	-	NA	0	-	NA	0	-	NA	0	-	NA	0	-	NA	0	-
16-0923	2016	lineage2.2.1	1	C27		0	0	0	-	0	0	-	0	0	-	0	0	-	NA	0	-	NA	0	-	NA	0	-	NA	0	-	NA	0	-	NA	0	-	NA	0	-	NA	0	-	NA	0	-	NA	0	-
14-1132	2014	lineage2.2.1	1	C28		0	0	0	-	0	0	-	0	1	rrs_r.514a>c	0	0	-	NA	0	-	NA	0	-	NA	0	-	NA	0	-	NA	0	-	NA	0	-	NA	0	-	NA	0	-	NA	0	-	NA	0	-
17-1629	2017	lineage2.2.1	1	C28		0	0	0	-	0	0	-	0	1	rrs_r.514a>c	0	0	-	NA	0	-	NA	0	-	NA	0	-	NA	0	-	NA	0	-	NA	0	-	NA	0	-	NA	0	-	NA	0	-	NA	0	-
14-2171	2014	lineage2.2.1	1	C29		0	0	0	-	0	0	-	0	0	-	0	0	-	NA	0	-	NA	0	-	NA	0	-	NA	0	-	NA	0	-	NA	0	-	NA	0	-	NA	0	-	NA	0	-	NA	0	-
15-0146	2015	lineage2.2.1	1	C29		0	0	0	-	0	0	-	0	0	-	0	0	-	NA	0	-	NA	0	-	NA	0	-	NA	0	-	NA	0	-	NA	0	-	NA	0	-	NA	0	-	NA	0	-	NA	0	-
11-0249	2011	lineage4.5	0			0	1	1	katG_p.Ser315Thr	1	1	rpoB_p.Ser450Leu	1	1	rpsL_p.Lys43Arg	1	1	embB_p.Met306Val	NA	0	-	NA	0	-	NA	0	-	NA	0	-	NA	0	-	NA	0	-	NA	0	-	NA	0	-	NA	0	-	NA	0	-
11-0649	2011	lineage2.2.1	1	C02		0	0	0	-	0	0	-	1	1	rpsL_p.Lys43Arg	0	0	-	NA	0	-	NA	0	-	NA	0	-	NA	0	-	NA	0	-	NA	0	-	NA	0	-	NA	0	-	NA	0	-	NA	0	-
09-0370	2009	lineage2.2.1	1	C31		0	0	0	-	0	0	-	0	0	-	0	0	-	NA	0	-	NA	0	-	NA	0	-	NA	0	-	NA	0	-	NA	0	-	NA	0	-	NA	0	-	NA	0	-	NA	0	-
09-0535	2009	lineage2.2.1	1	C31		0	0	0	-	0	0	-	0	0	-	0	0	-	NA	0	-	NA	0	-	NA	0	-	NA	0	-	NA	0	-	NA	0	-	NA	0	-	NA	0	-	NA	0	-	NA	0	-
09-0719	2009	lineage2.2.1	1	C32		0	0	0	-	0	0	-	0	0	-	0	0	-	NA	0	-	NA	0	-	NA	0	-	NA	0	-	NA	0	-	NA	0	-	NA	0	-	NA	0	-	NA	0	-	NA	0	-
09-0928	2009	lineage2.2.1	1	C32		0	0	0	-	0	0	-	0	0	-	0	0	-	NA	0	-	NA	0	-	NA	0	-	NA	0	-	NA	0	-	NA	0	-	NA	0	-	NA	0	-	NA	0	-	NA	0	-
09-1021	2009	lineage2.2.1	1	C33		0	0	0	-	0	0	-	0	0	-	0	0	-	NA	0	-	NA	0	-	NA	0	-	NA	0	-	NA	0	-	NA	0	-	NA	0	-	NA	0	-	NA	0	-	NA	0	-
11-1066	2011	lineage2.2.1	1	C33		0	0	0	-	0	0	-	0	0	-	0	0	-	NA	0	-	NA	0	-	NA	0	-	NA	0	-	NA	0	-	NA	0	-	NA	0	-	NA	0	-	NA	0	-	NA	0	-
09-1023	2009	lineage2.2.1	1	C34		0	0	0	-	0	0	-	0	0	-	0	0	-	NA	0	-	NA	0	-	NA	0	-	NA	0	-	NA	0	-	NA	0	-	NA	0	-	NA	0	-	NA	0	-	NA	0	-
09-1165	2009	lineage2.2.1	1	C34		0	0	0	-	0	0	-	0	0	-	0	0	-	NA	0	-	NA	0	-	NA	0	-	NA	0	-	NA	0	-	NA	0	-	NA	0	-	NA	0	-	NA	0	-	NA	0	-
09-1334	2009	lineage2.2.1	1	C35		0	0	0	-	0	0	-	0	0	-	0	0	-	NA	0	-	NA	0	-	NA	0	-	NA	0	-	NA	0	-	NA	0	-	NA	0	-	NA	0	-	NA	0	-	NA	0	-
11-1248	2011	lineage2.2.1	1	C35		0	0	0	-	0	0	-	0	0	-	0	0	-	NA	0	-	NA	0	-	NA	0	-	NA	0	-	NA	0	-	NA	0	-	NA	0	-	NA	0	-	NA	0	-	NA	0	-
11-0648	2011	lineage2.2.1	0			0	1	1	katG_p.Ser315Thr	0	0	-	0	0	-	0	0	-	NA	0	-	NA	0	-	NA	0	-	NA	0	-	NA	0	-	NA	0	-	NA	0	-	NA	0	-	NA	0	-	NA	0	-
11-0775	2011	lineage2.2.1	1	C14		0	1	1	fabG1_c.-15C>T	0	0	-	0	0	-	0	0	-	NA	0	-	NA	0	-	NA	0	-	NA	0	-	NA	0	-	NA	1	fabG1_c.-15C>T	NA	0	-	NA	0	-	NA	0	-	NA	0	-
11-1063	2011	lineage2.2.1	1	C37		0	0	0	-	0	0	-	0	0	-	0	0	-	NA	0	-	NA	0	-	NA	0	-	NA	0	-	NA	0	-	NA	0	-	NA	0	-	NA	0	-	NA	0	-	NA	0	-
11-1065	2011	lineage2.2.1	1	C37		0	0	0	-	0	0	-	0	0	-	0	0	-	NA	0	-	NA	0	-	NA	0	-	NA	0	-	NA	0	-	NA	0	-	NA	0	-	NA	0	-	NA	0	-	NA	0	-
12-1832	2012	lineage2.2.1	1	C38		0	0	0	-	0	0	-	0	0	-	0	0	-	NA	0	-	NA	0	-	NA	0	-	NA	0	-	NA	0	-	NA	0	-	NA	0	-	NA	0	-	NA	0	-	NA	0	-
12-1834	2012	lineage2.2.1	1	C38		0	0	0	-	0	0	-	0	0	-	0	0	-	NA	0	-	NA	0	-	NA	0	-	NA	0	-	NA	0	-	NA	0	-	NA	0	-	NA	0	-	NA	0	-	NA	0	-
12-1948	2012	lineage2.2.1	1	C39		0	0	0	-	0	0	-	0	0	-	0	0	-	NA	0	-	NA	0	-	NA	0	-	NA	0	-	NA	0	-	NA	0	-	NA	0	-	NA	0	-	NA	0	-	NA	0	-
12-2336	2012	lineage2.2.1	1	C39		0	0	0	-	0	0	-	0	0	-	0	0	-	NA	0	-	NA	0	-	NA	0	-	NA	0	-	NA	0	-	NA	0	-	NA	0	-	NA	0	-	NA	0	-	NA	0	-
11-1254	2011	lineage2.2.1	0			0	0	0	-	0	0	-	1	1	rpsL_p.Lys88Arg	0	0	-	NA	0	-	NA	0	-	NA	0	-	NA	0	-	NA	0	-	NA	0	-	NA	0	-	NA	0	-	NA	0	-	NA	0	-
14-2175	2014	lineage2.2.1	1	C40		0	0	0	-	0	0	-	0	1	rpsL_p.Lys43Arg	0	0	-	NA	0	-	NA	0	-	NA	0	-	NA	0	-	NA	0	-	NA	0	-	NA	0	-	NA	0	-	NA	0	-	NA	0	-
14-2173	2014	lineage2.2.1	1	C41		0	0	0	-	0	0	-	0	0	-	0	0	-	NA	0	-	NA	0	-	NA	0	-	NA	0	-	NA	0	-	NA	0	-	NA	0	-	NA	0	-	NA	0	-	NA	0	-
15-0192	2015	lineage2.2.1	1	C41		0	0	0	-	0	0	-	0	0	-	0	0	-	NA	0	-	NA	0	-	NA	0	-	NA	0	-	NA	0	-	NA	0	-	NA	0	-	NA	0	-	NA	0	-	NA	0	-
16-0066	2016	lineage2.2.1	1	C42		0	0	0	-	0	0	-	0	0	-	0	0	-	NA	0	-	NA	0	-	NA	0	-	NA	0	-	NA	0	-	NA	0	-	NA	0	-	NA	0	-	NA	0	-	NA	0	-
16-0067	2016	lineage2.2.1	1	C42		0	0	0	-	0	0	-	0	0	-	0	0	-	NA	0	-	NA	0	-	NA	0	-	NA	0	-	NA	0	-	NA	0	-	NA	0	-	NA	0	-	NA	0	-	NA	0	-
09-0588	2009	lineage2.2.2	0		patient_01	1	1	1	fabG1_c.-15C>T	1	1	rpoB_p.Pro454Leu, rpoB_p.Ser450Leu	1	1	rpsL_p.Lys43Arg	1	1	embB_p.Met306Leu	NA	1	pncA_c.422_422del	NA	1	gyrA_p.Ala90Val, gyrA_p.Asp94Gly	NA	1	rrs_r.1402c>t	NA	1	rrs_r.1402c>t	NA	1	rrs_r.1402c>t	NA	1	fabG1_c.-15C>T	NA	0	-	NA	0	-	NA	0	-	NA	0	-
13-0094	2013	lineage2.2.1	0		patient_02	1	0	0	-	0	0	-	0	0	-	0	0	-	NA	0	-	NA	1	gyrA_p.Asp94Ala	NA	0	-	NA	0	-	NA	0	-	NA	0	-	NA	0	-	NA	0	-	NA	0	-	NA	0	-
14-0898	2014	lineage2.2.1	0		patient_03	0	0	0	-	0	0	-	0	0	-	0	0	-	NA	0	-	NA	0	-	NA	0	-	NA	0	-	NA	0	-	NA	0	-	NA	0	-	NA	0	-	NA	0	-	NA	0	-
14-1743	2014	lineage2.2.1	0		patient_03	1	0	0	-	0	0	-	0	0	-	0	0	-	NA	0	-	NA	0	-	NA	0	-	NA	0	-	NA	0	-	NA	0	-	NA	0	-	NA	0	-	NA	0	-	NA	0	-
09-0229	2009	lineage2.2.1	0		patient_04	0	0	0	-	0	0	-	0	0	-	0	0	-	NA	0	-	NA	0	-	NA	0	-	NA	0	-	NA	0	-	NA	0	-	NA	0	-	NA	0	-	NA	0	-	NA	0	-
11-1683	2011	lineage2.2.1	0			0	1	1	fabG1_c.-15C>T	0	0	-	1	1	rpsL_p.Lys88Gln	0	0	-	NA	0	-	NA	0	-	NA	0	-	NA	0	-	NA	0	-	NA	1	fabG1_c.-15C>T	NA	0	-	NA	0	-	NA	0	-	NA	0	-
09-0053	2009	lineage2.2.1	0			0	0	0	-	0	0	-	0	0	-	0	0	-	NA	0	-	NA	0	-	NA	0	-	NA	0	-	NA	0	-	NA	0	-	NA	0	-	NA	0	-	NA	0	-	NA	0	-
15-0258	2015	lineage2.2.1	0		patient_04	1	0	0	-	0	0	-	0	0	-	0	0	-	NA	0	-	NA	0	-	NA	0	-	NA	0	-	NA	0	-	NA	0	-	NA	0	-	NA	0	-	NA	0	-	NA	0	-
09-0231	2009	lineage4.4.2	0			0	0	0	-	0	0	-	0	0	-	0	0	-	NA	0	-	NA	0	-	NA	0	-	NA	0	-	NA	0	-	NA	0	-	NA	0	-	NA	0	-	NA	0	-	NA	0	-
09-0332	2009	lineage2.2.1	0			0	0	0	-	0	0	-	0	0	-	0	0	-	NA	0	-	NA	0	-	NA	0	-	NA	0	-	NA	0	-	NA	0	-	NA	0	-	NA	0	-	NA	0	-	NA	0	-
09-0372	2009	lineage4.5	0			0	0	0	-	0	0	-	0	0	-	0	0	-	NA	0	-	NA	0	-	NA	0	-	NA	0	-	NA	0	-	NA	0	-	NA	0	-	NA	0	-	NA	0	-	NA	0	-
09-0458	2009	lineage2.2.1	0			0	0	0	-	0	0	-	0	0	-	0	0	-	NA	0	-	NA	0	-	NA	0	-	NA	0	-	NA	0	-	NA	0	-	NA	0	-	NA	0	-	NA	0	-	NA	0	-
09-0459	2009	lineage2.2.1	0			0	0	0	-	0	0	-	0	0	-	0	0	-	NA	0	-	NA	0	-	NA	0	-	NA	0	-	NA	0	-	NA	0	-	NA	0	-	NA	0	-	NA	0	-	NA	0	-
11-1068	2011	lineage4.4.2	0			0	1	1	fabG1_c.-15C>T	0	0	-	0	0	-	0	0	-	NA	0	-	NA	0	-	NA	0	-	NA	0	-	NA	0	-	NA	1	fabG1_c.-15C>T	NA	0	-	NA	0	-	NA	0	-	NA	0	-
09-0461	2009	lineage2.2.1	0			0	0	0	-	0	0	-	0	0	-	0	0	-	NA	0	-	NA	0	-	NA	0	-	NA	0	-	NA	0	-	NA	0	-	NA	0	-	NA	0	-	NA	0	-	NA	0	-
09-0534	2009	lineage2.2.1	0			0	0	0	-	0	0	-	0	0	-	0	0	-	NA	0	-	NA	0	-	NA	0	-	NA	0	-	NA	0	-	NA	0	-	NA	0	-	NA	0	-	NA	0	-	NA	0	-
09-0583	2009	lineage2.2.1	0			0	0	0	-	0	0	-	0	0	-	0	0	-	NA	0	-	NA	0	-	NA	0	-	NA	0	-	NA	0	-	NA	0	-	NA	1	thyA_p.His75Asn	NA	0	-	NA	0	-	NA	0	-
09-0590	2009	lineage2.2.1	0			0	0	0	-	0	0	-	0	0	-	0	0	-	NA	0	-	NA	0	-	NA	0	-	NA	0	-	NA	0	-	NA	0	-	NA	0	-	NA	0	-	NA	0	-	NA	0	-
09-0720	2009	lineage2.2.1	0			0	0	0	-	0	0	-	0	0	-	0	0	-	NA	0	-	NA	0	-	NA	0	-	NA	0	-	NA	0	-	NA	0	-	NA	0	-	NA	0	-	NA	0	-	NA	0	-
09-0929	2009	lineage2.2.1	0			0	0	0	-	0	0	-	0	0	-	0	0	-	NA	0	-	NA	0	-	NA	0	-	NA	0	-	NA	0	-	NA	0	-	NA	0	-	NA	0	-	NA	0	-	NA	0	-
09-0930	2009	lineage4.4.2	0			0	0	0	-	0	0	-	0	0	-	0	0	-	NA	0	-	NA	0	-	NA	0	-	NA	0	-	NA	0	-	NA	0	-	NA	0	-	NA	0	-	NA	0	-	NA	0	-
09-1020	2009	lineage2.2.1	0			0	0	0	-	0	0	-	0	0	-	0	0	-	NA	0	-	NA	0	-	NA	0	-	NA	0	-	NA	0	-	NA	0	-	NA	0	-	NA	0	-	NA	0	-	NA	0	-
09-1022	2009	lineage2.2.1	0			0	0	0	-	0	0	-	0	0	-	0	0	-	NA	0	-	NA	0	-	NA	0	-	NA	0	-	NA	0	-	NA	0	-	NA	0	-	NA	0	-	NA	0	-	NA	0	-
09-1066	2009	lineage2.2.1	0			0	0	0	-	0	0	-	0	0	-	0	0	-	NA	0	-	NA	0	-	NA	0	-	NA	0	-	NA	0	-	NA	0	-	NA	0	-	NA	0	-	NA	0	-	NA	0	-
09-1067	2009	lineage2.2.1	0		patient_05	1	0	0	-	0	0	-	0	0	-	0	0	-	NA	0	-	NA	0	-	NA	0	-	NA	0	-	NA	0	-	NA	0	-	NA	0	-	NA	0	-	NA	0	-	NA	0	-
09-1069	2009	lineage2.2.1	0			0	0	0	-	0	0	-	0	0	-	0	0	-	NA	0	-	NA	0	-	NA	0	-	NA	0	-	NA	0	-	NA	0	-	NA	0	-	NA	0	-	NA	0	-	NA	0	-
09-1163	2009	lineage4.5	0			0	0	0	-	0	0	-	0	0	-	0	0	-	NA	0	-	NA	0	-	NA	0	-	NA	0	-	NA	0	-	NA	0	-	NA	0	-	NA	0	-	NA	0	-	NA	0	-
09-1168	2009	lineage2.2.1	0			0	0	0	-	0	0	-	0	0	-	0	0	-	NA	0	-	NA	0	-	NA	0	-	NA	0	-	NA	0	-	NA	0	-	NA	0	-	NA	0	-	NA	0	-	NA	0	-
09-1169	2009	lineage2.2.1	0			0	0	0	-	0	0	-	0	0	-	0	0	-	NA	0	-	NA	0	-	NA	0	-	NA	0	-	NA	0	-	NA	0	-	NA	0	-	NA	0	-	NA	0	-	NA	0	-
09-1331	2009	lineage2.2.1	0			0	0	0	-	0	0	-	0	0	-	0	0	-	NA	0	-	NA	0	-	NA	0	-	NA	0	-	NA	0	-	NA	0	-	NA	0	-	NA	0	-	NA	0	-	NA	0	-
09-1332	2009	lineage2.2.1	0			0	0	0	-	0	0	-	0	0	-	0	0	-	NA	0	-	NA	0	-	NA	0	-	NA	0	-	NA	0	-	NA	0	-	NA	0	-	NA	0	-	NA	0	-	NA	0	-
11-1249	2011	lineage2.2.1	0			0	1	1	katG_p.Ser315Asn	0	0	-	0	0	-	0	0	-	NA	0	-	NA	0	-	NA	0	-	NA	0	-	NA	0	-	NA	0	-	NA	0	-	NA	0	-	NA	0	-	NA	0	-
09-1335	2009	lineage2.2.1	0			0	0	0	-	0	0	-	0	0	-	0	0	-	NA	0	-	NA	0	-	NA	0	-	NA	0	-	NA	0	-	NA	0	-	NA	0	-	NA	0	-	NA	0	-	NA	0	-
09-1336	2009	lineage2.2.1	0			0	0	0	-	0	0	-	0	0	-	0	0	-	NA	0	-	NA	0	-	NA	0	-	NA	0	-	NA	0	-	NA	0	-	NA	0	-	NA	0	-	NA	0	-	NA	0	-
11-1480	2011	lineage2.2.1	1	C36		0	1	1	katG_p.Ser315Thr	0	0	-	0	0	-	0	0	-	NA	0	-	NA	0	-	NA	0	-	NA	0	-	NA	0	-	NA	0	-	NA	1	thyA_p.His75Asn	NA	0	-	NA	0	-	NA	0	-
11-1917	2011	lineage2.2.1	1	C02		0	0	0	-	0	0	-	1	1	rpsL_p.Lys43Arg	0	0	-	NA	0	-	NA	0	-	NA	0	-	NA	0	-	NA	0	-	NA	0	-	NA	0	-	NA	0	-	NA	0	-	NA	0	-
09-1579	2009	lineage2.2.1	0			0	0	0	-	0	0	-	0	1	rrs_r.514a>c	0	0	-	NA	0	-	NA	1	gyrA_p.Asp94Gly	NA	0	-	NA	0	-	NA	0	-	NA	0	-	NA	0	-	NA	0	-	NA	0	-	NA	0	-
09-1679	2009	lineage2.2.1	0			0	0	0	-	0	0	-	0	0	-	0	0	-	NA	0	-	NA	0	-	NA	0	-	NA	0	-	NA	0	-	NA	0	-	NA	0	-	NA	0	-	NA	0	-	NA	0	-
09-1680	2009	lineage4.4.2	0			0	0	0	-	0	0	-	0	0	-	0	0	-	NA	0	-	NA	0	-	NA	0	-	NA	0	-	NA	0	-	NA	0	-	NA	0	-	NA	0	-	NA	0	-	NA	0	-
09-1864	2009	lineage2.2.1	0			0	0	0	-	0	0	-	0	0	-	0	0	-	NA	0	-	NA	0	-	NA	0	-	NA	0	-	NA	0	-	NA	0	-	NA	0	-	NA	0	-	NA	0	-	NA	0	-
09-2052	2009	lineage4.5	0			0	0	0	-	0	0	-	0	0	-	0	0	-	NA	0	-	NA	0	-	NA	0	-	NA	0	-	NA	0	-	NA	0	-	NA	0	-	NA	0	-	NA	0	-	NA	0	-
09-2054	2009	lineage4.4.2	0			0	0	0	-	0	0	-	0	0	-	0	0	-	NA	0	-	NA	0	-	NA	0	-	NA	0	-	NA	0	-	NA	0	-	NA	0	-	NA	0	-	NA	0	-	NA	0	-
10-0071	2010	lineage2.2.1	0			0	0	0	-	0	0	-	0	0	-	0	0	-	NA	0	-	NA	0	-	NA	0	-	NA	0	-	NA	0	-	NA	0	-	NA	0	-	NA	0	-	NA	0	-	NA	0	-
10-0073	2010	lineage2.2.1	0			0	0	0	-	0	0	-	0	0	-	0	0	-	NA	0	-	NA	0	-	NA	0	-	NA	0	-	NA	0	-	NA	0	-	NA	0	-	NA	0	-	NA	0	-	NA	0	-
10-0074	2010	lineage2.2.1	0			0	0	0	-	0	0	-	0	0	-	0	0	-	NA	0	-	NA	0	-	NA	0	-	NA	0	-	NA	0	-	NA	0	-	NA	0	-	NA	0	-	NA	0	-	NA	0	-
10-0254	2010	lineage2.2.1	0			0	0	0	-	0	0	-	0	0	-	0	0	-	NA	0	-	NA	0	-	NA	0	-	NA	0	-	NA	0	-	NA	0	-	NA	0	-	NA	0	-	NA	0	-	NA	0	-
10-0255	2010	lineage2.2.1	0			0	0	0	-	0	0	-	0	0	-	0	0	-	NA	0	-	NA	0	-	NA	0	-	NA	0	-	NA	0	-	NA	0	-	NA	0	-	NA	0	-	NA	0	-	NA	0	-
10-0257	2010	lineage2.2.1	0			0	0	0	-	0	0	-	0	0	-	0	0	-	NA	0	-	NA	0	-	NA	0	-	NA	0	-	NA	0	-	NA	0	-	NA	0	-	NA	0	-	NA	0	-	NA	0	-
10-0562	2010	lineage4.4.2	0			0	0	0	-	0	0	-	0	0	-	0	0	-	NA	0	-	NA	0	-	NA	0	-	NA	0	-	NA	0	-	NA	0	-	NA	0	-	NA	0	-	NA	0	-	NA	0	-
10-0620	2010	lineage4.4.2	0			0	0	0	-	0	0	-	0	0	-	0	0	-	NA	0	-	NA	0	-	NA	0	-	NA	0	-	NA	0	-	NA	0	-	NA	0	-	NA	0	-	NA	0	-	NA	0	-
11-1918	2011	lineage2.2.1	1	C23		0	1	1	katG_p.Ser315Thr	0	0	-	0	0	-	0	0	-	NA	0	-	NA	0	-	NA	0	-	NA	0	-	NA	0	-	NA	0	-	NA	0	-	NA	0	-	NA	0	-	NA	0	-
10-0774	2010	lineage4.5	0			0	0	0	-	0	0	-	0	0	-	0	0	-	NA	0	-	NA	0	-	NA	0	-	NA	0	-	NA	0	-	NA	0	-	NA	0	-	NA	0	-	NA	0	-	NA	0	-
10-0775	2010	lineage2.2.1	0			0	0	0	-	0	0	-	0	0	-	0	0	-	NA	0	-	NA	0	-	NA	0	-	NA	0	-	NA	0	-	NA	0	-	NA	0	-	NA	0	-	NA	0	-	NA	0	-
10-0776	2010	lineage2.2.1	0			0	0	0	-	0	0	-	0	0	-	0	0	-	NA	0	-	NA	0	-	NA	0	-	NA	0	-	NA	0	-	NA	0	-	NA	0	-	NA	0	-	NA	0	-	NA	0	-
10-0777	2010	lineage2.2.1.1	0			0	0	0	-	0	0	-	0	0	-	0	0	-	NA	0	-	NA	0	-	NA	0	-	NA	0	-	NA	0	-	NA	0	-	NA	0	-	NA	0	-	NA	0	-	NA	0	-
10-0778	2010	lineage2.2.1	0			0	0	0	-	0	0	-	0	0	-	0	0	-	NA	0	-	NA	0	-	NA	0	-	NA	0	-	NA	0	-	NA	0	-	NA	0	-	NA	0	-	NA	0	-	NA	0	-
10-0871	2010	lineage2.2.1	0			0	0	0	-	0	0	-	0	0	-	0	0	-	NA	0	-	NA	0	-	NA	0	-	NA	0	-	NA	0	-	NA	0	-	NA	0	-	NA	0	-	NA	0	-	NA	0	-
10-0969	2010	lineage2.2.1	0			0	0	0	-	0	0	-	0	0	-	0	0	-	NA	0	-	NA	0	-	NA	0	-	NA	0	-	NA	0	-	NA	0	-	NA	0	-	NA	0	-	NA	0	-	NA	0	-
10-0970	2010	lineage2.2.1	0			0	0	0	-	0	0	-	0	0	-	0	0	-	NA	0	-	NA	0	-	NA	0	-	NA	0	-	NA	0	-	NA	0	-	NA	0	-	NA	0	-	NA	0	-	NA	0	-
10-1131	2010	lineage2.2.1	0			0	0	0	-	0	0	-	0	0	-	0	0	-	NA	0	-	NA	0	-	NA	0	-	NA	0	-	NA	0	-	NA	0	-	NA	0	-	NA	0	-	NA	0	-	NA	0	-
10-1133	2010	lineage2.2.1	0			0	0	0	-	0	0	-	0	0	-	0	0	-	NA	0	-	NA	0	-	NA	0	-	NA	0	-	NA	0	-	NA	0	-	NA	0	-	NA	0	-	NA	0	-	NA	0	-
10-1190	2010	lineage4.5	0			0	0	0	-	0	0	-	0	0	-	0	0	-	NA	0	-	NA	0	-	NA	0	-	NA	0	-	NA	0	-	NA	0	-	NA	0	-	NA	0	-	NA	0	-	NA	0	-
12-1529	2012	lineage2.2.1	0		patient_06	1	0	0	-	0	0	-	0	0	-	0	0	-	NA	0	-	NA	0	-	NA	0	-	NA	0	-	NA	0	-	NA	0	-	NA	0	-	NA	0	-	NA	0	-	NA	0	-
10-1193	2010	lineage4.5	0			0	0	0	-	0	0	-	0	0	-	0	0	-	NA	0	-	NA	0	-	NA	0	-	NA	0	-	NA	0	-	NA	0	-	NA	0	-	NA	0	-	NA	0	-	NA	0	-
10-1264	2010	lineage2.2.1	0			0	0	0	-	0	0	-	0	0	-	0	0	-	NA	0	-	NA	0	-	NA	0	-	NA	0	-	NA	0	-	NA	0	-	NA	0	-	NA	0	-	NA	0	-	NA	0	-
10-1265	2010	lineage2.2.1	0			0	0	1	katG_c.60_69del	0	0	-	0	0	-	0	0	-	NA	0	-	NA	0	-	NA	0	-	NA	0	-	NA	0	-	NA	0	-	NA	0	-	NA	0	-	NA	0	-	NA	0	-
10-1373	2010	lineage2.2.1	0			0	0	0	-	0	0	-	0	0	-	0	0	-	NA	0	-	NA	0	-	NA	0	-	NA	0	-	NA	0	-	NA	0	-	NA	0	-	NA	0	-	NA	0	-	NA	0	-
10-1417	2010	lineage2.2.1.1	0			0	0	0	-	0	0	-	0	0	-	0	0	-	NA	0	-	NA	0	-	NA	0	-	NA	0	-	NA	0	-	NA	0	-	NA	0	-	NA	0	-	NA	0	-	NA	0	-
10-1536	2010	lineage4.5	0			0	0	0	-	0	0	-	0	0	-	0	0	-	NA	0	-	NA	0	-	NA	0	-	NA	0	-	NA	0	-	NA	0	-	NA	0	-	NA	0	-	NA	0	-	NA	0	-
10-1539	2010	lineage2.2.1	0			0	0	0	-	0	0	-	0	0	-	0	0	-	NA	0	-	NA	0	-	NA	0	-	NA	0	-	NA	0	-	NA	0	-	NA	0	-	NA	0	-	NA	0	-	NA	0	-
12-0103	2012	lineage2.2.1	1	C22		0	1	1	katG_p.Ser315Thr	0	0	-	0	0	-	0	0	-	NA	0	-	NA	0	-	NA	0	-	NA	0	-	NA	0	-	NA	0	-	NA	0	-	NA	0	-	NA	0	-	NA	0	-
10-1541	2010	lineage2.2.1	0			0	0	0	-	0	0	-	0	0	-	0	0	-	NA	0	-	NA	0	-	NA	0	-	NA	0	-	NA	0	-	NA	0	-	NA	0	-	NA	0	-	NA	0	-	NA	0	-
10-1679	2010	lineage4.5	0			0	0	0	-	0	0	-	0	0	-	0	0	-	NA	0	-	NA	0	-	NA	0	-	NA	0	-	NA	0	-	NA	0	-	NA	0	-	NA	0	-	NA	0	-	NA	0	-
10-1733	2010	lineage2.2.1	0			0	0	0	-	0	0	-	0	1	rrs_r.517c>t	0	0	-	NA	0	-	NA	0	-	NA	0	-	NA	0	-	NA	0	-	NA	0	-	NA	0	-	NA	0	-	NA	0	-	NA	0	-
10-1887	2010	lineage2.2.1	0			0	0	0	-	0	0	-	0	0	-	0	0	-	NA	0	-	NA	0	-	NA	0	-	NA	0	-	NA	0	-	NA	0	-	NA	0	-	NA	0	-	NA	0	-	NA	0	-
10-1957	2010	lineage2.2.1	0			0	0	0	-	0	0	-	0	0	-	0	0	-	NA	0	-	NA	0	-	NA	0	-	NA	0	-	NA	0	-	NA	0	-	NA	0	-	NA	0	-	NA	0	-	NA	0	-
10-1958	2010	lineage4.6	0			0	0	0	-	0	0	-	0	0	-	0	0	-	NA	0	-	NA	0	-	NA	0	-	NA	0	-	NA	0	-	NA	0	-	NA	0	-	NA	0	-	NA	0	-	NA	0	-
10-2041	2010	lineage2.2.1	0			0	0	0	-	0	0	-	0	0	-	0	0	-	NA	0	-	NA	0	-	NA	0	-	NA	0	-	NA	0	-	NA	0	-	NA	1	thyA_p.His75Asn	NA	0	-	NA	0	-	NA	0	-
12-0698	2012	lineage2.2.1	0			0	1	1	ahpC_c.-52C>T, katG_Chromosome:g.2155733_2156632del	0	0	-	1	1	rpsL_p.Lys43Arg	1	1	embB_p.Met306Ile	NA	0	-	NA	1	gyrA_p.Ser91Pro	NA	0	-	NA	0	-	NA	0	-	NA	0	-	NA	0	-	NA	0	-	NA	0	-	NA	0	-
10-2342	2010	lineage2.2.1	0			0	0	0	-	0	0	-	0	0	-	0	0	-	NA	0	-	NA	1	gyrA_p.Asp94Gly	NA	0	-	NA	0	-	NA	0	-	NA	0	-	NA	0	-	NA	0	-	NA	0	-	NA	0	-
10-2343	2010	lineage2.2.1	0			0	0	0	-	0	0	-	0	1	rrs_r.514a>c	0	0	-	NA	0	-	NA	0	-	NA	0	-	NA	0	-	NA	0	-	NA	0	-	NA	0	-	NA	0	-	NA	0	-	NA	0	-
10-2356	2010	lineage2.2.1	0			0	0	0	-	0	0	-	0	0	-	0	0	-	NA	0	-	NA	0	-	NA	0	-	NA	0	-	NA	0	-	NA	0	-	NA	0	-	NA	0	-	NA	0	-	NA	0	-
10-2357	2010	lineage2.2.1	0			0	0	0	-	0	0	-	0	0	-	0	0	-	NA	0	-	NA	0	-	NA	0	-	NA	0	-	NA	0	-	NA	0	-	NA	0	-	NA	0	-	NA	0	-	NA	0	-
10-2359	2010	lineage2.2.1	0			0	0	0	-	0	0	-	0	0	-	0	0	-	NA	0	-	NA	0	-	NA	0	-	NA	0	-	NA	0	-	NA	0	-	NA	0	-	NA	0	-	NA	0	-	NA	0	-
11-0204	2011	lineage2.2.1	0			0	0	0	-	0	0	-	0	0	-	0	0	-	NA	0	-	NA	0	-	NA	0	-	NA	0	-	NA	0	-	NA	0	-	NA	0	-	NA	0	-	NA	0	-	NA	0	-
12-0785	2012	lineage2.2.1	0			0	1	1	ahpC_c.-54C>T, katG_p.Gly234Glu	0	0	-	1	1	rrs_r.517c>t	0	0	-	NA	0	-	NA	0	-	NA	0	-	NA	0	-	NA	0	-	NA	0	-	NA	0	-	NA	0	-	NA	0	-	NA	0	-
11-0642	2011	lineage2.2.1	0			0	0	0	-	0	0	-	0	0	-	0	0	-	NA	0	-	NA	0	-	NA	0	-	NA	0	-	NA	0	-	NA	0	-	NA	0	-	NA	0	-	NA	0	-	NA	0	-
11-0646	2011	lineage4.5	0			0	0	0	-	0	0	-	0	0	-	0	0	-	NA	0	-	NA	0	-	NA	0	-	NA	0	-	NA	0	-	NA	0	-	NA	0	-	NA	0	-	NA	0	-	NA	0	-
11-0647	2011	lineage2.2.1	0			0	0	0	-	0	0	-	0	0	-	0	0	-	NA	0	-	NA	0	-	NA	0	-	NA	0	-	NA	0	-	NA	0	-	NA	0	-	NA	0	-	NA	0	-	NA	0	-
12-1833	2012	lineage2.2.1	0			0	1	1	katG_p.Ser315Thr	0	0	-	0	0	-	0	0	-	NA	0	-	NA	0	-	NA	0	-	NA	0	-	NA	0	-	NA	1	ethA_c.140_140del	NA	0	-	NA	0	-	NA	0	-	NA	0	-
11-1059	2011	lineage2.2.1	0			0	0	0	-	0	0	-	0	0	-	0	0	-	NA	0	-	NA	0	-	NA	0	-	NA	0	-	NA	0	-	NA	0	-	NA	0	-	NA	0	-	NA	0	-	NA	0	-
11-1060	2011	lineage2.2.1	0			0	0	0	-	0	0	-	0	0	-	0	0	-	NA	0	-	NA	0	-	NA	0	-	NA	0	-	NA	0	-	NA	0	-	NA	0	-	NA	0	-	NA	0	-	NA	0	-
11-1062	2011	lineage2.2.1	0			0	0	0	-	0	0	-	0	0	-	0	0	-	NA	0	-	NA	0	-	NA	0	-	NA	0	-	NA	0	-	NA	0	-	NA	0	-	NA	0	-	NA	0	-	NA	0	-
11-1067	2011	lineage2.2.1	0			0	0	0	-	0	0	-	0	0	-	0	0	-	NA	0	-	NA	0	-	NA	0	-	NA	0	-	NA	0	-	NA	0	-	NA	0	-	NA	0	-	NA	0	-	NA	0	-
12-2295	2012	lineage2.2.2	0			0	1	1	katG_p.Ser315Thr	0	0	-	0	0	-	0	0	-	NA	0	-	NA	0	-	NA	0	-	NA	0	-	NA	0	-	NA	0	-	NA	0	-	NA	0	-	NA	0	-	NA	0	-
12-2335	2012	lineage2.2.2	1	C21	patient_01	0	1	1	fabG1_c.-15C>T	1	1	rpoB_p.Pro454Leu, rpoB_p.Ser450Leu	1	1	rpsL_p.Lys43Arg	1	1	embB_p.Met306Leu	NA	1	pncA_c.422_422del	NA	1	gyrA_p.Asp94Gly	NA	1	rrs_r.1402c>t	NA	1	rrs_r.1402c>t	NA	1	rrs_r.1402c>t	NA	1	fabG1_c.-15C>T	NA	0	-	NA	0	-	NA	0	-	NA	0	-
11-1250	2011	lineage2.2.1.1	0			0	0	0	-	0	0	-	0	0	-	0	0	-	NA	0	-	NA	0	-	NA	0	-	NA	0	-	NA	0	-	NA	0	-	NA	0	-	NA	0	-	NA	0	-	NA	0	-
11-1251	2011	lineage2.2.1	0			0	0	0	-	0	0	-	0	0	-	0	0	-	NA	0	-	NA	0	-	NA	0	-	NA	0	-	NA	0	-	NA	0	-	NA	0	-	NA	0	-	NA	0	-	NA	0	-
11-1252	2011	lineage4.5	0			0	0	0	-	0	0	-	0	0	-	0	0	-	NA	0	-	NA	0	-	NA	0	-	NA	0	-	NA	0	-	NA	0	-	NA	0	-	NA	0	-	NA	0	-	NA	0	-
13-0095	2013	lineage2.2.1	1	C40		0	0	0	-	0	0	-	1	1	rpsL_p.Lys43Arg	1	0	-	NA	0	-	NA	0	-	NA	0	-	NA	0	-	NA	0	-	NA	0	-	NA	0	-	NA	0	-	NA	0	-	NA	0	-
11-1328	2011	lineage2.2.1	0			0	0	0	-	0	0	-	0	0	-	0	0	-	NA	0	-	NA	0	-	NA	0	-	NA	0	-	NA	0	-	NA	0	-	NA	0	-	NA	0	-	NA	0	-	NA	0	-
11-1329	2011	lineage2.2.1	0			0	0	0	-	0	0	-	0	0	-	0	0	-	NA	0	-	NA	0	-	NA	0	-	NA	0	-	NA	0	-	NA	0	-	NA	0	-	NA	0	-	NA	0	-	NA	0	-
11-1477	2011	lineage2.2.1.1	0			0	0	0	-	0	0	-	0	0	-	0	0	-	NA	0	-	NA	0	-	NA	0	-	NA	0	-	NA	0	-	NA	0	-	NA	0	-	NA	0	-	NA	0	-	NA	0	-
11-1479	2011	lineage4.4.2	0			0	0	0	-	0	0	-	0	0	-	0	0	-	NA	0	-	NA	0	-	NA	0	-	NA	0	-	NA	0	-	NA	0	-	NA	0	-	NA	0	-	NA	0	-	NA	0	-
11-1481	2011	lineage2.2.1	0			0	0	0	-	0	0	-	0	0	-	0	0	-	NA	0	-	NA	0	-	NA	0	-	NA	0	-	NA	0	-	NA	0	-	NA	0	-	NA	0	-	NA	0	-	NA	0	-
11-1550	2011	lineage2.2.1	0			0	0	0	-	0	0	-	0	0	-	0	0	-	NA	0	-	NA	0	-	NA	0	-	NA	0	-	NA	0	-	NA	0	-	NA	0	-	NA	0	-	NA	0	-	NA	0	-
13-0232	2013	lineage2.2.1	1	C14		0	1	1	fabG1_c.-15C>T	0	0	-	0	0	-	0	0	-	NA	0	-	NA	0	-	NA	0	-	NA	0	-	NA	0	-	NA	1	fabG1_c.-15C>T	NA	0	-	NA	0	-	NA	0	-	NA	0	-
11-1687	2011	lineage2.2.1.1	0			0	0	0	-	0	0	-	0	0	-	0	0	-	NA	0	-	NA	0	-	NA	0	-	NA	0	-	NA	0	-	NA	0	-	NA	0	-	NA	0	-	NA	0	-	NA	0	-
11-1688	2011	lineage4.4.2	0			0	0	0	-	0	0	-	0	0	-	0	0	-	NA	0	-	NA	0	-	NA	0	-	NA	0	-	NA	0	-	NA	0	-	NA	0	-	NA	0	-	NA	0	-	NA	0	-
11-1813	2011	lineage2.2.1	0			0	0	0	-	0	0	-	0	0	-	0	0	-	NA	0	-	NA	0	-	NA	0	-	NA	0	-	NA	0	-	NA	0	-	NA	0	-	NA	0	-	NA	0	-	NA	0	-
11-1817	2011	lineage2.2.1	0			0	0	0	-	0	0	-	0	0	-	0	0	-	NA	0	-	NA	0	-	NA	0	-	NA	0	-	NA	0	-	NA	0	-	NA	0	-	NA	0	-	NA	0	-	NA	0	-
11-2013	2011	lineage2.2.1	0			0	0	0	-	0	0	-	0	0	-	0	0	-	NA	0	-	NA	0	-	NA	0	-	NA	0	-	NA	0	-	NA	0	-	NA	0	-	NA	0	-	NA	0	-	NA	0	-
11-2014	2011	lineage4.4.2	0			0	0	0	-	0	0	-	0	0	-	0	0	-	NA	0	-	NA	0	-	NA	0	-	NA	0	-	NA	0	-	NA	0	-	NA	0	-	NA	0	-	NA	0	-	NA	0	-
11-2017	2011	lineage2.2.1	0			0	0	0	-	0	0	-	0	0	-	0	0	-	NA	0	-	NA	0	-	NA	0	-	NA	0	-	NA	0	-	NA	0	-	NA	0	-	NA	0	-	NA	0	-	NA	0	-
11-2075	2011	lineage2.2.1	0			0	0	0	-	0	0	-	0	0	-	0	0	-	NA	0	-	NA	0	-	NA	0	-	NA	0	-	NA	0	-	NA	0	-	NA	0	-	NA	0	-	NA	0	-	NA	0	-
11-2238	2011	lineage2.2.1	0			0	0	0	-	0	0	-	0	0	-	0	0	-	NA	0	-	NA	0	-	NA	0	-	NA	0	-	NA	0	-	NA	0	-	NA	0	-	NA	0	-	NA	0	-	NA	0	-
11-2298	2011	lineage2.2.2	0			0	0	0	-	0	0	-	0	0	-	0	0	-	NA	0	-	NA	0	-	NA	0	-	NA	0	-	NA	0	-	NA	0	-	NA	0	-	NA	0	-	NA	0	-	NA	0	-
11-2299	2011	lineage2.2.1	0			0	0	0	-	0	0	-	0	0	-	0	0	-	NA	0	-	NA	1	gyrA_p.Asp94Gly	NA	0	-	NA	0	-	NA	0	-	NA	0	-	NA	0	-	NA	0	-	NA	0	-	NA	0	-
12-0099	2012	lineage2.2.1.1	0			0	0	0	-	0	0	-	0	0	-	0	0	-	NA	0	-	NA	0	-	NA	0	-	NA	0	-	NA	0	-	NA	0	-	NA	0	-	NA	0	-	NA	0	-	NA	0	-
12-0100	2012	lineage4.4.2	0			0	0	0	-	0	0	-	0	1	rrs_r.888g>a	0	0	-	NA	0	-	NA	0	-	NA	0	-	NA	0	-	NA	0	-	NA	0	-	NA	0	-	NA	0	-	NA	0	-	NA	0	-
12-0102	2012	lineage2.2.1	0		patient_06	0	0	0	-	0	0	-	0	0	-	0	0	-	NA	0	-	NA	0	-	NA	0	-	NA	0	-	NA	0	-	NA	0	-	NA	0	-	NA	0	-	NA	0	-	NA	0	-
12-0126	2012	lineage2.2.1	0			0	0	0	-	0	0	-	0	0	-	0	0	-	NA	0	-	NA	0	-	NA	0	-	NA	0	-	NA	0	-	NA	0	-	NA	0	-	NA	0	-	NA	0	-	NA	0	-
12-0180	2012	lineage2.2.1	0			0	0	0	-	0	0	-	0	0	-	0	0	-	NA	0	-	NA	0	-	NA	0	-	NA	0	-	NA	0	-	NA	0	-	NA	0	-	NA	0	-	NA	0	-	NA	0	-
12-0253	2012	lineage2.2.1	0			0	0	0	-	0	0	-	0	1	rpsL_p.Lys43Arg	0	0	-	NA	0	-	NA	1	gyrA_p.Asp94Gly	NA	0	-	NA	0	-	NA	0	-	NA	0	-	NA	0	-	NA	0	-	NA	0	-	NA	0	-
12-0349	2012	lineage2.2.1	0			0	0	0	-	0	0	-	0	0	-	0	0	-	NA	0	-	NA	0	-	NA	0	-	NA	0	-	NA	0	-	NA	0	-	NA	0	-	NA	0	-	NA	0	-	NA	0	-
12-0350	2012	lineage2.2.1	0			0	0	0	-	0	0	-	0	0	-	0	0	-	NA	0	-	NA	0	-	NA	0	-	NA	0	-	NA	0	-	NA	0	-	NA	0	-	NA	0	-	NA	0	-	NA	0	-
12-0351	2012	lineage2.2.1	0			0	0	0	-	0	0	-	0	0	-	0	0	-	NA	0	-	NA	0	-	NA	0	-	NA	0	-	NA	0	-	NA	0	-	NA	0	-	NA	0	-	NA	0	-	NA	0	-
12-0469	2012	lineage2.2.1	0			0	0	0	-	0	0	-	0	0	-	0	1	embR_p.Gln379Arg	NA	0	-	NA	0	-	NA	0	-	NA	0	-	NA	0	-	NA	0	-	NA	0	-	NA	0	-	NA	0	-	NA	0	-
12-0537	2012	lineage4.4.2	0			0	0	0	-	0	0	-	0	0	-	0	0	-	NA	0	-	NA	1	gyrA_p.Asp94Asn, gyrA_p.Ser91Pro	NA	0	-	NA	0	-	NA	0	-	NA	0	-	NA	0	-	NA	0	-	NA	0	-	NA	0	-
12-0538	2012	lineage2.2.1	0			0	0	0	-	0	0	-	0	1	rpsL_p.Lys43Arg	0	0	-	NA	0	-	NA	1	gyrA_p.Asp94Gly	NA	0	-	NA	0	-	NA	0	-	NA	0	-	NA	0	-	NA	0	-	NA	0	-	NA	0	-
13-0383	2013	lineage2.2.1	0			0	0	0	-	1	1	rpoB_p.Ser450Leu	1	1	rpsL_p.Lys43Arg	0	0	-	NA	0	-	NA	0	-	NA	0	-	NA	0	-	NA	0	-	NA	0	-	NA	0	-	NA	0	-	NA	0	-	NA	0	-
13-0508	2013	lineage2.2.2	1	C21		0	1	1	fabG1_c.-15C>T	1	1	rpoB_p.Pro454Leu, rpoB_p.Ser450Leu	1	1	rpsL_p.Lys43Arg	1	1	embB_p.Met306Leu	NA	1	pncA_c.422_422del	NA	1	gyrA_p.Asp94Gly	NA	1	rrs_r.1402c>t	NA	1	rrs_r.1402c>t	NA	1	rrs_r.1402c>t	NA	1	fabG1_c.-15C>T	NA	0	-	NA	0	-	NA	0	-	NA	0	-
12-0925	2012	lineage2.2.1	0			0	0	0	-	0	0	-	0	0	-	0	0	-	NA	0	-	NA	0	-	NA	0	-	NA	0	-	NA	0	-	NA	0	-	NA	0	-	NA	0	-	NA	0	-	NA	0	-
12-0926	2012	lineage2.2.1.2	0			0	0	0	-	0	0	-	0	1	rrs_r.517c>t	0	0	-	NA	0	-	NA	0	-	NA	0	-	NA	0	-	NA	0	-	NA	0	-	NA	0	-	NA	0	-	NA	0	-	NA	0	-
12-0928	2012	lineage2.2.1	0			0	0	0	-	0	0	-	0	0	-	0	0	-	NA	0	-	NA	0	-	NA	0	-	NA	0	-	NA	0	-	NA	0	-	NA	0	-	NA	0	-	NA	0	-	NA	0	-
12-1108	2012	lineage4.5	0			0	0	0	-	0	0	-	0	0	-	0	0	-	NA	0	-	NA	1	gyrA_p.Asp94Tyr	NA	0	-	NA	0	-	NA	0	-	NA	0	-	NA	0	-	NA	0	-	NA	0	-	NA	0	-
12-1379	2012	lineage2.2.1	0			0	0	0	-	0	0	-	0	0	-	0	0	-	NA	0	-	NA	0	-	NA	0	-	NA	0	-	NA	0	-	NA	0	-	NA	0	-	NA	0	-	NA	0	-	NA	0	-
12-1380	2012	lineage2.2.1	0			0	0	0	-	0	0	-	0	0	-	0	0	-	NA	0	-	NA	0	-	NA	0	-	NA	0	-	NA	0	-	NA	0	-	NA	0	-	NA	0	-	NA	0	-	NA	0	-
12-1528	2012	lineage2.2.1	0			0	0	0	-	0	0	-	0	0	-	0	0	-	NA	0	-	NA	0	-	NA	0	-	NA	0	-	NA	0	-	NA	0	-	NA	0	-	NA	0	-	NA	0	-	NA	0	-
15-0540	2015	lineage2.2.1	0		patient_06	1	0	0	-	0	0	-	0	0	-	0	0	-	NA	0	-	NA	0	-	NA	0	-	NA	0	-	NA	0	-	NA	0	-	NA	0	-	NA	0	-	NA	0	-	NA	0	-
12-1659	2012	lineage2.2.1	0			0	0	0	-	0	0	-	0	0	-	0	0	-	NA	0	-	NA	0	-	NA	0	-	NA	0	-	NA	0	-	NA	0	-	NA	0	-	NA	0	-	NA	0	-	NA	0	-
12-1660	2012	lineage4.2.2	0			0	0	0	-	0	0	-	0	0	-	0	0	-	NA	0	-	NA	0	-	NA	0	-	NA	0	-	NA	0	-	NA	0	-	NA	0	-	NA	0	-	NA	0	-	NA	0	-
12-1661	2012	lineage4.4.2	0			0	0	0	-	0	0	-	0	0	-	0	0	-	NA	0	-	NA	0	-	NA	0	-	NA	0	-	NA	0	-	NA	0	-	NA	0	-	NA	0	-	NA	0	-	NA	0	-
14-0343	2014	lineage4.4.2	0			0	1	1	katG_p.Ser315Thr	0	0	-	0	0	-	0	0	-	NA	0	-	NA	0	-	NA	0	-	NA	0	-	NA	0	-	NA	0	-	NA	0	-	NA	0	-	NA	0	-	NA	0	-
12-1947	2012	lineage2.2.1	0			0	0	0	-	0	0	-	0	0	-	0	0	-	NA	0	-	NA	0	-	NA	0	-	NA	0	-	NA	0	-	NA	0	-	NA	0	-	NA	0	-	NA	0	-	NA	0	-
12-1949	2012	lineage2.2.1.1	0			0	0	0	-	0	0	-	0	0	-	0	0	-	NA	0	-	NA	0	-	NA	0	-	NA	0	-	NA	0	-	NA	0	-	NA	0	-	NA	0	-	NA	0	-	NA	0	-
12-2178	2012	lineage2.2.1	0			0	0	0	-	0	0	-	0	0	-	0	0	-	NA	0	-	NA	0	-	NA	0	-	NA	0	-	NA	0	-	NA	0	-	NA	0	-	NA	0	-	NA	0	-	NA	0	-
12-2182	2012	lineage4.2.2	0			0	0	0	-	0	0	-	0	0	-	0	0	-	NA	0	-	NA	0	-	NA	0	-	NA	0	-	NA	0	-	NA	0	-	NA	0	-	NA	0	-	NA	0	-	NA	0	-
13-0890	2013	lineage2.1	0			0	1	1	katG_p.Ser315Thr	1	1	rpoB_p.Ser450Leu	1	1	rpsL_p.Lys43Arg	1	1	embB_p.Met306Ile	NA	0	-	NA	1	gyrA_p.Ala90Val	NA	0	-	NA	0	-	NA	0	-	NA	0	-	NA	0	-	NA	0	-	NA	0	-	NA	0	-
12-2296	2012	lineage2.2.1	0			0	0	0	-	0	0	-	0	0	-	0	0	-	NA	0	-	NA	0	-	NA	0	-	NA	0	-	NA	0	-	NA	0	-	NA	0	-	NA	0	-	NA	0	-	NA	0	-
12-2332	2012	lineage2.2.1	0			0	0	0	-	0	0	-	0	0	-	0	0	-	NA	0	-	NA	0	-	NA	0	-	NA	0	-	NA	0	-	NA	0	-	NA	0	-	NA	0	-	NA	0	-	NA	0	-
12-2363	2012	lineage2.2.1	0			0	0	0	-	0	0	-	0	0	-	0	0	-	NA	0	-	NA	0	-	NA	0	-	NA	0	-	NA	0	-	NA	0	-	NA	0	-	NA	0	-	NA	0	-	NA	0	-
10-1191	2010	lineage2.2.1	0		patient_07	0	0	0	-	0	0	-	0	0	-	0	0	-	NA	0	-	NA	0	-	NA	0	-	NA	0	-	NA	0	-	NA	0	-	NA	0	-	NA	0	-	NA	0	-	NA	0	-
13-0381	2013	lineage2.2.1	0		patient_07	1	0	0	-	0	0	-	0	0	-	0	0	-	NA	0	-	NA	0	-	NA	0	-	NA	0	-	NA	0	-	NA	0	-	NA	0	-	NA	0	-	NA	0	-	NA	0	-
13-0382	2013	lineage2.2.1.1	0			0	0	0	-	0	0	-	0	0	-	0	0	-	NA	0	-	NA	0	-	NA	0	-	NA	0	-	NA	0	-	NA	0	-	NA	0	-	NA	0	-	NA	0	-	NA	0	-
14-0417	2014	lineage4.2.2	0			0	1	1	katG_p.Ser315Thr	1	1	rpoB_p.His445Arg	1	0	-	1	0	-	NA	1	pncA_p.Thr142Met	NA	1	gyrA_p.Ala90Val	NA	1	rrs_r.1401a>g	NA	1	rrs_r.1401a>g	NA	1	rrs_r.1401a>g	NA	1	ethA_c.110_110del	NA	0	-	NA	0	-	NA	0	-	NA	0	-
13-0506	2013	lineage4.4.2	0			0	0	0	-	0	0	-	0	0	-	0	0	-	NA	0	-	NA	0	-	NA	0	-	NA	0	-	NA	0	-	NA	0	-	NA	0	-	NA	0	-	NA	0	-	NA	0	-
13-0507	2013	lineage2.2.1	0			0	0	0	-	0	0	-	0	0	-	0	0	-	NA	0	-	NA	0	-	NA	0	-	NA	0	-	NA	0	-	NA	0	-	NA	0	-	NA	0	-	NA	0	-	NA	0	-
13-0578	2013	lineage2.2.1	0			0	0	0	-	0	0	-	0	0	-	0	0	-	NA	0	-	NA	0	-	NA	0	-	NA	0	-	NA	0	-	NA	0	-	NA	0	-	NA	0	-	NA	0	-	NA	0	-
13-0768	2013	lineage2.2.1	0			0	0	0	-	0	0	-	0	0	-	0	0	-	NA	0	-	NA	0	-	NA	0	-	NA	0	-	NA	0	-	NA	0	-	NA	0	-	NA	0	-	NA	0	-	NA	0	-
14-0894	2014	lineage2.2.1	0			0	1	0	-	0	0	-	0	0	-	0	0	-	NA	0	-	NA	0	-	NA	0	-	NA	0	-	NA	0	-	NA	0	-	NA	0	-	NA	0	-	NA	0	-	NA	0	-
13-0891	2013	lineage2.2.1	0			0	0	0	-	0	0	-	0	0	-	0	0	-	NA	0	-	NA	0	-	NA	0	-	NA	0	-	NA	0	-	NA	0	-	NA	0	-	NA	0	-	NA	0	-	NA	0	-
13-0892	2013	lineage2.2.1	0			0	0	0	-	0	0	-	0	0	-	0	0	-	NA	0	-	NA	0	-	NA	0	-	NA	0	-	NA	0	-	NA	0	-	NA	0	-	NA	0	-	NA	0	-	NA	0	-
13-1106	2013	lineage2.2.1	0			0	0	0	-	0	0	-	0	0	-	0	0	-	NA	0	-	NA	0	-	NA	0	-	NA	0	-	NA	0	-	NA	0	-	NA	0	-	NA	0	-	NA	0	-	NA	0	-
13-1110	2013	lineage2.2.1	0			0	0	0	-	0	0	-	0	0	-	0	0	-	NA	0	-	NA	0	-	NA	0	-	NA	0	-	NA	0	-	NA	0	-	NA	0	-	NA	0	-	NA	0	-	NA	0	-
14-0899	2014	lineage2.2.1	0			0	0	1	katG_p.Trp300Gly	1	1	rpoB_p.Ser450Leu	1	1	rpsL_p.Lys43Arg	1	1	embB_p.Gly406Ala	NA	1	pncA_p.Asp49His	NA	1	gyrA_p.Ala90Val	NA	0	-	NA	0	-	NA	0	-	NA	0	-	NA	0	-	NA	0	-	NA	0	-	NA	0	-
14-0416	2014	lineage4.4.2	0			0	0	0	-	0	0	-	0	0	-	0	0	-	NA	0	-	NA	0	-	NA	0	-	NA	0	-	NA	0	-	NA	0	-	NA	0	-	NA	0	-	NA	0	-	NA	0	-
14-1008	2014	lineage2.2.1.1	1	C19		0	1	1	katG_Chromosome:g.2155293_2161674del	1	1	rpoB_p.Ser450Leu	0	0	-	1	1	embB_p.Met306Ile	NA	0	-	NA	0	-	NA	0	-	NA	0	-	NA	0	-	NA	0	-	NA	0	-	NA	0	-	NA	0	-	NA	0	-
14-1134	2014	lineage2.2.1	0			0	1	1	fabG1_c.-15C>T, katG_p.Trp191Arg	0	0	-	0	0	-	0	0	-	NA	0	-	NA	0	-	NA	0	-	NA	0	-	NA	0	-	NA	1	fabG1_c.-15C>T	NA	0	-	NA	0	-	NA	0	-	NA	0	-
14-0895	2014	lineage2.2.1	0			0	0	0	-	0	0	-	0	0	-	0	0	-	NA	0	-	NA	0	-	NA	0	-	NA	0	-	NA	0	-	NA	0	-	NA	0	-	NA	0	-	NA	0	-	NA	0	-
14-0897	2014	lineage2.2.1	0			0	0	0	-	0	0	-	0	0	-	0	0	-	NA	0	-	NA	0	-	NA	0	-	NA	0	-	NA	0	-	NA	0	-	NA	0	-	NA	0	-	NA	0	-	NA	0	-
14-1742	2014	lineage2.2.1	0			0	1	1	fabG1_c.-15C>T	0	0	-	1	1	rpsL_p.Lys43Arg	0	0	-	NA	0	-	NA	1	gyrA_p.Asp94Ala	NA	0	-	NA	0	-	NA	0	-	NA	1	fabG1_c.-15C>T	NA	0	-	NA	0	-	NA	0	-	NA	0	-
14-0900	2014	lineage2.2.1	0			0	0	0	-	0	0	-	0	0	-	0	0	-	NA	0	-	NA	0	-	NA	0	-	NA	0	-	NA	0	-	NA	0	-	NA	0	-	NA	0	-	NA	0	-	NA	0	-
14-1133	2014	lineage2.2.1	0			0	0	0	-	0	0	-	0	0	-	0	0	-	NA	0	-	NA	0	-	NA	0	-	NA	0	-	NA	0	-	NA	0	-	NA	0	-	NA	0	-	NA	0	-	NA	0	-
15-0937	2015	lineage2.2.1	0			0	1	1	katG_p.Ser315Thr	1	1	rpoB_p.His445Asp	1	1	rpsL_p.Lys88Arg	0	0	-	NA	0	-	NA	0	-	NA	0	-	NA	0	-	NA	0	-	NA	0	-	NA	0	-	NA	0	-	NA	0	-	NA	0	-
14-1424	2014	lineage2.2.1	0			0	0	0	-	0	0	-	0	0	-	0	0	-	NA	0	-	NA	0	-	NA	0	-	NA	0	-	NA	0	-	NA	0	-	NA	0	-	NA	0	-	NA	0	-	NA	0	-
14-1541	2014	lineage2.2.1	0			0	0	0	-	0	0	-	0	0	-	0	0	-	NA	0	-	NA	0	-	NA	0	-	NA	0	-	NA	0	-	NA	0	-	NA	0	-	NA	0	-	NA	0	-	NA	0	-
14-1600	2014	lineage4.4.2	0			0	0	0	-	0	0	-	0	0	-	0	0	-	NA	0	-	NA	0	-	NA	0	-	NA	0	-	NA	0	-	NA	0	-	NA	0	-	NA	0	-	NA	0	-	NA	0	-
14-1635	2014	lineage2.2.1	0			0	0	0	-	0	0	-	0	0	-	0	0	-	NA	0	-	NA	0	-	NA	0	-	NA	0	-	NA	0	-	NA	0	-	NA	0	-	NA	0	-	NA	0	-	NA	0	-
14-1740	2014	lineage2.2.1	0			0	0	0	-	0	0	-	0	0	-	0	0	-	NA	0	-	NA	1	gyrA_p.Asp94Gly	NA	0	-	NA	0	-	NA	0	-	NA	0	-	NA	0	-	NA	0	-	NA	0	-	NA	0	-
15-1459	2015	lineage2.2.1	0			0	0	0	-	0	0	-	1	1	rrs_r.514a>c	0	0	-	NA	0	-	NA	0	-	NA	0	-	NA	0	-	NA	0	-	NA	0	-	NA	0	-	NA	0	-	NA	0	-	NA	0	-
15-1123	2015	lineage2.2.1	0		patient_08	1	1	0	-	1	1	rpoB_p.Ser450Leu	0	0	-	1	1	embB_p.Gln497Arg	NA	0	-	NA	0	-	NA	0	-	NA	0	-	NA	0	-	NA	0	-	NA	0	-	NA	0	-	NA	0	-	NA	0	-
14-1796	2014	lineage2.2.1	0			0	0	0	-	0	0	-	0	0	-	0	0	-	NA	0	-	NA	0	-	NA	0	-	NA	0	-	NA	0	-	NA	0	-	NA	0	-	NA	0	-	NA	0	-	NA	0	-
14-1876	2014	lineage2.2.1	0			0	0	0	-	0	0	-	0	0	-	0	0	-	NA	0	-	NA	0	-	NA	0	-	NA	0	-	NA	0	-	NA	0	-	NA	0	-	NA	0	-	NA	0	-	NA	0	-
14-1878	2014	lineage2.2.1	0			0	0	0	-	0	0	-	0	0	-	0	0	-	NA	0	-	NA	0	-	NA	0	-	NA	0	-	NA	0	-	NA	0	-	NA	0	-	NA	0	-	NA	0	-	NA	0	-
14-2015	2014	lineage2.2.1	0			0	0	0	-	0	0	-	0	0	-	0	0	-	NA	0	-	NA	0	-	NA	0	-	NA	0	-	NA	0	-	NA	0	-	NA	0	-	NA	0	-	NA	0	-	NA	0	-
15-0067	2015	lineage2.2.1	0			0	0	0	-	0	0	-	0	0	-	0	0	-	NA	0	-	NA	0	-	NA	0	-	NA	0	-	NA	0	-	NA	0	-	NA	0	-	NA	0	-	NA	0	-	NA	0	-
15-0342	2015	lineage2.2.1	0			0	0	0	-	0	0	-	0	0	-	0	0	-	NA	0	-	NA	0	-	NA	0	-	NA	0	-	NA	0	-	NA	0	-	NA	0	-	NA	0	-	NA	0	-	NA	0	-
15-0374	2015	lineage2.2.1	0			0	0	0	-	0	0	-	0	0	-	0	0	-	NA	0	-	NA	0	-	NA	0	-	NA	0	-	NA	0	-	NA	0	-	NA	0	-	NA	0	-	NA	0	-	NA	0	-
15-0539	2015	lineage2.2.1	0			0	0	0	-	0	0	-	0	0	-	0	0	-	NA	0	-	NA	0	-	NA	0	-	NA	0	-	NA	0	-	NA	0	-	NA	0	-	NA	0	-	NA	0	-	NA	0	-
11-0643	2011	lineage2.2.1	0			0	0	0	-	1	1	rpoB_p.His445Asn	0	0	-	0	0	-	NA	0	-	NA	0	-	NA	0	-	NA	0	-	NA	0	-	NA	0	-	NA	0	-	NA	0	-	NA	0	-	NA	0	-
15-0661	2015	lineage2.2.1	0			0	0	0	-	0	0	-	0	0	-	0	0	-	NA	0	-	NA	0	-	NA	0	-	NA	0	-	NA	0	-	NA	0	-	NA	0	-	NA	0	-	NA	0	-	NA	0	-
15-0739	2015	lineage2.2.1	0			0	0	0	-	0	0	-	0	0	-	0	0	-	NA	0	-	NA	0	-	NA	0	-	NA	0	-	NA	0	-	NA	0	-	NA	0	-	NA	0	-	NA	0	-	NA	0	-
16-1387	2016	lineage2.2.2	0			0	1	1	katG_p.Ser315Thr	1	1	rpoB_p.Asp435Tyr, rpoB_p.His445Asp	0	1	gid_c.115_115del	1	1	embB_p.Gln497Arg	NA	0	-	NA	0	-	NA	0	-	NA	0	-	NA	0	-	NA	0	-	NA	0	-	NA	0	-	NA	0	-	NA	0	-
15-1023	2015	lineage2.2.1.1	0			0	0	0	-	0	0	-	0	0	-	0	0	-	NA	0	-	NA	0	-	NA	0	-	NA	0	-	NA	0	-	NA	0	-	NA	0	-	NA	0	-	NA	0	-	NA	0	-
15-1024	2015	lineage2.2.1	0			0	0	0	-	0	0	-	0	0	-	0	0	-	NA	0	-	NA	0	-	NA	0	-	NA	0	-	NA	0	-	NA	0	-	NA	0	-	NA	0	-	NA	0	-	NA	0	-
15-1167	2015	lineage2.2.1.2	0			0	0	0	-	0	0	-	0	0	-	0	0	-	NA	0	-	NA	0	-	NA	0	-	NA	0	-	NA	0	-	NA	0	-	NA	0	-	NA	0	-	NA	0	-	NA	0	-
15-1168	2015	lineage2.2.1.1	0			0	0	0	-	0	0	-	0	0	-	0	0	-	NA	0	-	NA	0	-	NA	0	-	NA	0	-	NA	0	-	NA	0	-	NA	0	-	NA	0	-	NA	0	-	NA	0	-
15-1278	2015	lineage2.2.1.1	0			0	0	0	-	0	0	-	0	0	-	0	0	-	NA	0	-	NA	0	-	NA	0	-	NA	0	-	NA	0	-	NA	0	-	NA	0	-	NA	0	-	NA	0	-	NA	0	-
15-1367	2015	lineage2.2.1	0			0	0	0	-	0	0	-	0	1	rpsL_p.Lys43Arg	0	0	-	NA	0	-	NA	0	-	NA	0	-	NA	0	-	NA	0	-	NA	0	-	NA	0	-	NA	0	-	NA	0	-	NA	0	-
15-1728	2015	lineage2.2.1	0			0	0	0	-	0	0	-	1	1	rpsL_p.Lys43Arg	0	0	-	NA	0	-	NA	0	-	NA	0	-	NA	0	-	NA	0	-	NA	0	-	NA	0	-	NA	0	-	NA	0	-	NA	0	-
15-1460	2015	lineage2.2.1	0			0	0	0	-	0	0	-	0	0	-	0	0	-	NA	0	-	NA	0	-	NA	0	-	NA	0	-	NA	0	-	NA	0	-	NA	0	-	NA	0	-	NA	0	-	NA	0	-
15-1679	2015	lineage2.2.1	0			0	0	0	-	0	0	-	0	0	-	0	0	-	NA	0	-	NA	0	-	NA	0	-	NA	0	-	NA	0	-	NA	0	-	NA	0	-	NA	0	-	NA	0	-	NA	0	-
15-1680	2015	lineage2.2.1	0			0	0	0	-	0	0	-	0	1	rpsL_p.Lys43Arg	0	0	-	NA	0	-	NA	0	-	NA	0	-	NA	0	-	NA	0	-	NA	0	-	NA	0	-	NA	0	-	NA	0	-	NA	0	-
16-0254	2016	lineage2.2.1	1	C22		0	1	1	katG_p.Ser315Thr	0	0	-	0	0	-	0	0	-	NA	0	-	NA	0	-	NA	0	-	NA	0	-	NA	0	-	NA	0	-	NA	0	-	NA	0	-	NA	0	-	NA	0	-
16-0151	2016	lineage2.2.1	0			0	0	0	-	0	0	-	0	0	-	0	0	-	NA	0	-	NA	0	-	NA	0	-	NA	0	-	NA	0	-	NA	0	-	NA	0	-	NA	0	-	NA	0	-	NA	0	-
16-0210	2016	lineage2.2.1	0			0	0	0	-	0	0	-	0	0	-	0	0	-	NA	0	-	NA	0	-	NA	0	-	NA	0	-	NA	0	-	NA	0	-	NA	0	-	NA	0	-	NA	0	-	NA	0	-
16-0255	2016	lineage2.2.1	0			0	0	0	-	0	0	-	0	0	-	0	0	-	NA	0	-	NA	0	-	NA	0	-	NA	0	-	NA	0	-	NA	0	-	NA	0	-	NA	0	-	NA	0	-	NA	0	-
16-0256	2016	lineage2.2.1	0			0	0	0	-	0	0	-	0	0	-	0	0	-	NA	0	-	NA	0	-	NA	0	-	NA	0	-	NA	0	-	NA	0	-	NA	0	-	NA	0	-	NA	0	-	NA	0	-
16-0278	2016	lineage2.2.1	0			0	0	0	-	0	0	-	0	0	-	0	0	-	NA	0	-	NA	0	-	NA	0	-	NA	0	-	NA	0	-	NA	0	-	NA	0	-	NA	0	-	NA	0	-	NA	0	-
16-0367	2016	lineage2.2.1	0			0	0	0	-	0	0	-	0	0	-	0	0	-	NA	0	-	NA	0	-	NA	0	-	NA	0	-	NA	0	-	NA	0	-	NA	0	-	NA	0	-	NA	0	-	NA	0	-
16-0531	2016	lineage2.2.1	0			0	0	1	katG_p.Thr308Pro	0	0	-	0	0	-	0	0	-	NA	0	-	NA	0	-	NA	0	-	NA	0	-	NA	0	-	NA	0	-	NA	0	-	NA	0	-	NA	0	-	NA	0	-
16-0537	2016	lineage2.2.1	0			0	0	0	-	0	0	-	0	0	-	0	0	-	NA	0	-	NA	0	-	NA	0	-	NA	0	-	NA	0	-	NA	0	-	NA	0	-	NA	0	-	NA	0	-	NA	0	-
16-0673	2016	lineage2.2.1	0			0	0	0	-	0	0	-	0	0	-	0	0	-	NA	0	-	NA	0	-	NA	0	-	NA	0	-	NA	0	-	NA	0	-	NA	0	-	NA	0	-	NA	0	-	NA	0	-
16-0674	2016	lineage4.4.2	0			0	0	0	-	0	0	-	0	0	-	0	0	-	NA	0	-	NA	0	-	NA	0	-	NA	0	-	NA	0	-	NA	0	-	NA	0	-	NA	0	-	NA	0	-	NA	0	-
16-0726	2016	lineage2.2.1	0			0	0	0	-	0	0	-	0	0	-	0	0	-	NA	0	-	NA	0	-	NA	0	-	NA	0	-	NA	0	-	NA	0	-	NA	0	-	NA	0	-	NA	0	-	NA	0	-
16-0728	2016	lineage2.2.1	0			0	0	0	-	0	0	-	0	0	-	0	0	-	NA	0	-	NA	0	-	NA	0	-	NA	0	-	NA	0	-	NA	0	-	NA	0	-	NA	0	-	NA	0	-	NA	0	-
16-0744	2016	lineage2.2.2	0			0	0	0	-	0	0	-	0	0	-	0	0	-	NA	0	-	NA	0	-	NA	0	-	NA	0	-	NA	0	-	NA	0	-	NA	0	-	NA	0	-	NA	0	-	NA	0	-
16-0835	2016	lineage2.2.1	0			0	0	0	-	0	0	-	0	0	-	0	0	-	NA	0	-	NA	0	-	NA	0	-	NA	0	-	NA	0	-	NA	0	-	NA	0	-	NA	0	-	NA	0	-	NA	0	-
16-0884	2016	lineage2.2.1	0			0	0	0	-	0	0	-	0	0	-	0	0	-	NA	0	-	NA	0	-	NA	0	-	NA	0	-	NA	0	-	NA	0	-	NA	0	-	NA	0	-	NA	0	-	NA	0	-
16-1159	2016	lineage2.2.1	0			0	0	0	-	0	0	-	0	0	-	0	0	-	NA	0	-	NA	0	-	NA	0	-	NA	0	-	NA	0	-	NA	0	-	NA	0	-	NA	0	-	NA	0	-	NA	0	-
16-1269	2016	lineage4.5	0			0	0	0	-	0	0	-	0	0	-	0	0	-	NA	0	-	NA	0	-	NA	0	-	NA	0	-	NA	0	-	NA	0	-	NA	0	-	NA	0	-	NA	0	-	NA	0	-
16-1270	2016	lineage4.2.2	0			0	0	0	-	0	0	-	0	0	-	0	0	-	NA	0	-	NA	0	-	NA	0	-	NA	0	-	NA	0	-	NA	0	-	NA	0	-	NA	0	-	NA	0	-	NA	0	-
17-0635	2017	lineage2.2.1	1	C22		0	1	1	katG_p.Ser315Thr	1	1	rpoB_p.Ser450Leu	0	0	-	1	1	embA_c.-16C>T	NA	0	-	NA	0	-	NA	0	-	NA	0	-	NA	0	-	NA	0	-	NA	0	-	NA	0	-	NA	0	-	NA	0	-
16-1544	2016	lineage4.2.2	0			0	0	0	-	0	0	-	0	0	-	0	0	-	NA	0	-	NA	0	-	NA	0	-	NA	0	-	NA	0	-	NA	0	-	NA	0	-	NA	0	-	NA	0	-	NA	0	-
16-1662	2016	lineage2.2.1.1	0			0	0	0	-	0	0	-	0	0	-	0	0	-	NA	0	-	NA	0	-	NA	0	-	NA	0	-	NA	0	-	NA	0	-	NA	0	-	NA	0	-	NA	0	-	NA	0	-
17-0045	2017	lineage2.2.1	0			0	0	0	-	0	0	-	0	0	-	0	0	-	NA	0	-	NA	0	-	NA	0	-	NA	0	-	NA	0	-	NA	0	-	NA	0	-	NA	0	-	NA	0	-	NA	0	-
17-0067	2017	lineage2.2.1	0			0	0	1	fabG1_c.-15C>T	0	0	-	0	0	-	0	0	-	NA	0	-	NA	0	-	NA	0	-	NA	0	-	NA	0	-	NA	1	fabG1_c.-15C>T	NA	0	-	NA	0	-	NA	0	-	NA	0	-
17-0201	2017	lineage2.2.1	0			0	0	0	-	0	0	-	0	0	-	0	0	-	NA	0	-	NA	0	-	NA	0	-	NA	0	-	NA	0	-	NA	0	-	NA	0	-	NA	0	-	NA	0	-	NA	0	-
17-0267	2017	lineage2.2.1	0			0	0	0	-	0	0	-	0	0	-	0	0	-	NA	0	-	NA	0	-	NA	0	-	NA	0	-	NA	0	-	NA	0	-	NA	0	-	NA	0	-	NA	0	-	NA	0	-
17-0325	2017	lineage2.2.1	0			0	0	0	-	0	0	-	0	0	-	0	0	-	NA	0	-	NA	0	-	NA	0	-	NA	0	-	NA	0	-	NA	0	-	NA	0	-	NA	0	-	NA	0	-	NA	0	-
17-0387	2017	lineage2.2.1	0			0	0	0	-	0	0	-	0	0	-	0	0	-	NA	0	-	NA	0	-	NA	0	-	NA	0	-	NA	0	-	NA	0	-	NA	0	-	NA	0	-	NA	0	-	NA	0	-
17-0421	2017	lineage2.2.1	0			0	0	0	-	0	0	-	0	0	-	0	0	-	NA	0	-	NA	0	-	NA	0	-	NA	0	-	NA	0	-	NA	0	-	NA	0	-	NA	0	-	NA	0	-	NA	0	-
17-0737	2017	lineage2.2.1	0			0	0	0	-	0	0	-	0	0	-	0	0	-	NA	0	-	NA	0	-	NA	0	-	NA	0	-	NA	0	-	NA	0	-	NA	0	-	NA	0	-	NA	0	-	NA	0	-
17-0949	2017	lineage2.2.1.1	0			0	0	0	-	0	0	-	0	0	-	0	0	-	NA	0	-	NA	0	-	NA	0	-	NA	0	-	NA	0	-	NA	0	-	NA	0	-	NA	0	-	NA	0	-	NA	0	-
17-1039	2017	lineage2.2.1	0			0	0	0	-	0	0	-	0	0	-	0	0	-	NA	0	-	NA	0	-	NA	0	-	NA	0	-	NA	0	-	NA	0	-	NA	0	-	NA	0	-	NA	0	-	NA	0	-
17-1180	2017	lineage2.2.1	0			0	0	0	-	0	0	-	0	0	-	0	0	-	NA	0	-	NA	0	-	NA	0	-	NA	0	-	NA	0	-	NA	0	-	NA	0	-	NA	0	-	NA	0	-	NA	0	-
17-1289	2017	lineage2.2.1	0			0	0	0	-	0	0	-	0	0	-	0	0	-	NA	0	-	NA	0	-	NA	0	-	NA	0	-	NA	0	-	NA	0	-	NA	0	-	NA	0	-	NA	0	-	NA	0	-
17-1290	2017	lineage2.2.1	0			0	0	0	-	0	0	-	0	0	-	0	0	-	NA	0	-	NA	0	-	NA	0	-	NA	0	-	NA	0	-	NA	0	-	NA	0	-	NA	0	-	NA	0	-	NA	0	-
17-1459	2017	lineage2.2.1	0			0	0	0	-	0	0	-	0	0	-	0	0	-	NA	0	-	NA	0	-	NA	0	-	NA	0	-	NA	0	-	NA	0	-	NA	0	-	NA	0	-	NA	0	-	NA	0	-
18-0294	2018	lineage2.2.1.1	0			0	0	0	-	0	0	-	0	0	-	0	0	-	NA	0	-	NA	0	-	NA	0	-	NA	0	-	NA	0	-	NA	0	-	NA	0	-	NA	0	-	NA	0	-	NA	0	-
18-0411	2018	lineage2.2.1	0			0	0	0	-	0	0	-	0	0	-	0	0	-	NA	0	-	NA	0	-	NA	0	-	NA	0	-	NA	0	-	NA	0	-	NA	0	-	NA	0	-	NA	0	-	NA	0	-
18-0412	2018	lineage2.2.1	0			0	1	1	fabG1_c.-15C>T	0	0	-	0	0	-	0	0	-	NA	0	-	NA	0	-	NA	0	-	NA	0	-	NA	0	-	NA	1	fabG1_c.-15C>T	NA	0	-	NA	0	-	NA	0	-	NA	0	-
18-0482	2018	lineage2.2.1.1	0			0	0	0	-	0	0	-	0	0	-	0	0	-	NA	0	-	NA	0	-	NA	0	-	NA	0	-	NA	0	-	NA	0	-	NA	0	-	NA	0	-	NA	0	-	NA	0	-
18-0483	2018	lineage4.5	0			0	0	0	-	0	0	-	0	0	-	0	0	-	NA	0	-	NA	1	gyrA_p.Asp94Tyr	NA	0	-	NA	0	-	NA	0	-	NA	0	-	NA	0	-	NA	0	-	NA	0	-	NA	0	-
18-0484	2018	lineage2.2.1	0			0	0	0	-	0	0	-	0	0	-	0	0	-	NA	0	-	NA	0	-	NA	0	-	NA	0	-	NA	0	-	NA	0	-	NA	0	-	NA	0	-	NA	0	-	NA	0	-
18-0590	2018	lineage2.2.1	0			0	0	0	-	0	0	-	0	0	-	0	0	-	NA	0	-	NA	0	-	NA	0	-	NA	0	-	NA	0	-	NA	0	-	NA	0	-	NA	0	-	NA	0	-	NA	0	-
18-0707	2018	lineage2.2.1	0			0	0	0	-	0	0	-	0	0	-	0	0	-	NA	0	-	NA	1	gyrA_p.Asp94Gly, gyrB_p.Thr500Asn	NA	0	-	NA	0	-	NA	0	-	NA	0	-	NA	0	-	NA	0	-	NA	0	-	NA	0	-
18-0708	2018	lineage2.2.1	0			0	0	0	-	0	0	-	0	0	-	0	0	-	NA	0	-	NA	0	-	NA	0	-	NA	0	-	NA	0	-	NA	0	-	NA	0	-	NA	0	-	NA	0	-	NA	0	-
18-0759	2018	lineage2.2.1	0			0	0	0	-	0	0	-	0	0	-	0	0	-	NA	0	-	NA	0	-	NA	0	-	NA	0	-	NA	0	-	NA	0	-	NA	0	-	NA	0	-	NA	0	-	NA	0	-
18-0846	2018	lineage2.2.1	0			0	0	0	-	0	0	-	0	0	-	0	0	-	NA	0	-	NA	0	-	NA	0	-	NA	0	-	NA	0	-	NA	0	-	NA	0	-	NA	0	-	NA	0	-	NA	0	-
18-0847	2018	lineage3.1.3	0			0	0	0	-	0	0	-	0	0	-	0	0	-	NA	0	-	NA	0	-	NA	0	-	NA	0	-	NA	0	-	NA	0	-	NA	0	-	NA	0	-	NA	0	-	NA	0	-
18-0848	2018	lineage2.2.1	0			0	0	0	-	0	0	-	0	0	-	0	0	-	NA	0	-	NA	0	-	NA	0	-	NA	0	-	NA	0	-	NA	0	-	NA	0	-	NA	0	-	NA	0	-	NA	0	-
18-0919	2018	lineage4.2.2	0			0	0	0	-	0	0	-	0	0	-	0	0	-	NA	0	-	NA	0	-	NA	0	-	NA	0	-	NA	0	-	NA	0	-	NA	0	-	NA	0	-	NA	0	-	NA	0	-
18-0921	2018	lineage2.2.1	0			0	0	0	-	0	0	-	0	0	-	0	0	-	NA	0	-	NA	0	-	NA	0	-	NA	0	-	NA	0	-	NA	0	-	NA	0	-	NA	0	-	NA	0	-	NA	0	-
18-0922	2018	lineage2.2.1	0			0	0	0	-	0	0	-	0	1	rpsL_p.Lys43Arg	0	0	-	NA	0	-	NA	0	-	NA	0	-	NA	0	-	NA	0	-	NA	0	-	NA	0	-	NA	0	-	NA	0	-	NA	0	-
18-0990	2018	lineage2.2.1	0			0	0	0	-	0	0	-	0	0	-	0	0	-	NA	0	-	NA	0	-	NA	0	-	NA	0	-	NA	0	-	NA	0	-	NA	0	-	NA	0	-	NA	0	-	NA	0	-
18-0991	2018	lineage2.2.1	0			0	0	0	-	0	0	-	0	0	-	0	0	-	NA	0	-	NA	0	-	NA	0	-	NA	0	-	NA	0	-	NA	0	-	NA	0	-	NA	0	-	NA	0	-	NA	0	-
18-1279	2018	lineage2.2.1	0			0	0	0	-	0	0	-	0	0	-	0	0	-	NA	0	-	NA	0	-	NA	0	-	NA	0	-	NA	0	-	NA	0	-	NA	0	-	NA	0	-	NA	0	-	NA	0	-
18-1402	2018	lineage2.2.1.2	0			0	0	0	-	0	0	-	0	0	-	0	0	-	NA	0	-	NA	0	-	NA	0	-	NA	0	-	NA	0	-	NA	0	-	NA	0	-	NA	0	-	NA	0	-	NA	0	-
